# Supplementary material for: Amyloid-β disrupts APP-regulated protein aggregation and dissociation from recycling endosomal membranes
Source: EMBO J. 2025 Jul 17;44(16):4443–72. doi: 10.1038/s44318-025-00497-y (PMC12361456; doi:10.1038/s44318-025-00497-y)
Supplement: Supplementary file 9 — Source data Fig. 1 [file 44318_2025_497_MOESM9_ESM.zip]

Archive with 61 entries (48 files):
- EMBO_Figure1-Final/
- EMBO_Figure1-Final/1B/
- EMBO_Figure1-Final/1B/EMBO_Figure1B.prism
- EMBO_Figure1-Final/1B/EMBO_Figure1B.xlsx
- EMBO_Figure1-Final/1B/GFPmfas_gene_trap_x_w1118_Composite.gif
- EMBO_Figure1-Final/1B/GFPmfas_gene_trap_x_w1118_deconvoluted.dv
- EMBO_Figure1-Final/1C/
- EMBO_Figure1-Final/1C/mfas#1_16073_x_tdGFPmfas/
- EMBO_Figure1-Final/1C/mfas#1_16073_x_tdGFPmfas/mfas#1_16073_x_tdGFPmfas_Composite.gif
- EMBO_Figure1-Final/1C/mfas#1_16073_x_tdGFPmfas/mfas#1_16073_x_tdGFPmfas_deconvoluted.dv
- EMBO_Figure1-Final/1C/mfas#1_16073_x_tdGFPmfas/mfas#1_16073_x_tdGFPmfas_DIC.gif
- EMBO_Figure1-Final/1C/mfas#1_16073_x_tdGFPmfas/mfas#1_16073_x_tdGFPmfas_GFP.gif
- EMBO_Figure1-Final/1C/mfas#1_16073_x_tdGFPmfas/mfas#1_16073_x_tdGFPmfas_Zoom1.gif
- EMBO_Figure1-Final/1C/mfas#1_16073_x_tdGFPmfas/mfas#1_16073_x_tdGFPmfas_Zoom2.gif
- EMBO_Figure1-Final/1C/rosyRNAi_x_tdGFPmfas/
- EMBO_Figure1-Final/1C/rosyRNAi_x_tdGFPmfas/rosyRNAi_x_tdGFPmfas_Composite.gif
- EMBO_Figure1-Final/1C/rosyRNAi_x_tdGFPmfas/rosyRNAi_x_tdGFPmfas_deconvoluted.dv
- EMBO_Figure1-Final/1C/rosyRNAi_x_tdGFPmfas/rosyRNAi_x_tdGFPmfas_DIC.gif
- EMBO_Figure1-Final/1C/rosyRNAi_x_tdGFPmfas/rosyRNAi_x_tdGFPmfas_GFP.gif
- EMBO_Figure1-Final/1C/rosyRNAi_x_tdGFPmfas/rosyRNAi_x_tdGFPmfas_Zoom1.gif
- EMBO_Figure1-Final/1C/rosyRNAi_x_tdGFPmfas/rosyRNAi_x_tdGFPmfas_Zoom2.gif
- EMBO_Figure1-Final/1D/
- EMBO_Figure1-Final/1D/mfas#1_16073_x_tdYFPRab11/
- EMBO_Figure1-Final/1D/mfas#1_16073_x_tdYFPRab11/mfas#1_16073_x_tdYFPRab11_Composite.gif
- EMBO_Figure1-Final/1D/mfas#1_16073_x_tdYFPRab11/mfas#1_16073_x_tdYFPRab11_deconvoluted.dv
- EMBO_Figure1-Final/1D/mfas#1_16073_x_tdYFPRab11/mfas#1_16073_x_tdYFPRab11_DIC.gif
- EMBO_Figure1-Final/1D/mfas#1_16073_x_tdYFPRab11/mfas#1_16073_x_tdYFPRab11_YFP.gif
- EMBO_Figure1-Final/1D/mfas#1_16073_x_tdYFPRab11/mfas#1_16073_x_tdYFPRab11_Zoom1.gif
- EMBO_Figure1-Final/1D/mfas#1_16073_x_tdYFPRab11/mfas#1_16073_x_tdYFPRab11_Zoom2.gif
- EMBO_Figure1-Final/1D/rosyRNAi_x_tdYFPRab11/
- EMBO_Figure1-Final/1D/rosyRNAi_x_tdYFPRab11/rosyRNAi_x_tdYFPRab11_Composite.gif
- EMBO_Figure1-Final/1D/rosyRNAi_x_tdYFPRab11/rosyRNAi_x_tdYFPRab11_deconvoluted.dv
- EMBO_Figure1-Final/1D/rosyRNAi_x_tdYFPRab11/rosyRNAi_x_tdYFPRab11_DIC.gif
- EMBO_Figure1-Final/1D/rosyRNAi_x_tdYFPRab11/rosyRNAi_x_tdYFPRab11_YFP.gif
- EMBO_Figure1-Final/1D/rosyRNAi_x_tdYFPRab11/rosyRNAi_x_tdYFPRab11_Zoom1.gif
- EMBO_Figure1-Final/1D/rosyRNAi_x_tdYFPRab11/rosyRNAi_x_tdYFPRab11_Zoom2.gif
- EMBO_Figure1-Final/1E/
- EMBO_Figure1-Final/1E/w1118_x_tdGFPmfas_Biogenesis_movie.avi
- EMBO_Figure1-Final/1E/w1118_x_tdGFPmfas_Biogenesis_movie_stills/
- EMBO_Figure1-Final/1E/w1118_x_tdGFPmfas_Biogenesis_movie_stills/Thumbs.db
- EMBO_Figure1-Final/1E/w1118_x_tdGFPmfas_Biogenesis_movie_stills/w1118_x_tdGFPmfas_Biogenesis_movie_Composite_Zoom1_t=0.gif
- EMBO_Figure1-Final/1E/w1118_x_tdGFPmfas_Biogenesis_movie_stills/w1118_x_tdGFPmfas_Biogenesis_movie_Composite_Zoom2_t=61.gif
- EMBO_Figure1-Final/1E/w1118_x_tdGFPmfas_Biogenesis_movie_stills/w1118_x_tdGFPmfas_Biogenesis_movie_Composite_Zoom3_t=4.gif
- EMBO_Figure1-Final/1E/w1118_x_tdGFPmfas_Biogenesis_movie_stills/w1118_x_tdGFPmfas_Biogenesis_movie_Composite_Zoom4_t=67.gif
- EMBO_Figure1-Final/1E/w1118_x_tdGFPmfas_Biogenesis_movie_stills/w1118_x_tdGFPmfas_Biogenesis_movie_Composite_Zoom5_t=85.gif
- EMBO_Figure1-Final/1E/w1118_x_tdGFPmfas_Biogenesis_movie_stills/w1118_x_tdGFPmfas_Biogenesis_movie_GFP_Zoom1_t=0.gif
- EMBO_Figure1-Final/1E/w1118_x_tdGFPmfas_Biogenesis_movie_stills/w1118_x_tdGFPmfas_Biogenesis_movie_GFP_Zoom2_t=61.gif
- EMBO_Figure1-Final/1E/w1118_x_tdGFPmfas_Biogenesis_movie_stills/w1118_x_tdGFPmfas_Biogenesis_movie_GFP_Zoom3_t=64.gif
- EMBO_Figure1-Final/1E/w1118_x_tdGFPmfas_Biogenesis_movie_stills/w1118_x_tdGFPmfas_Biogenesis_movie_GFP_Zoom4_t=67.gif
- EMBO_Figure1-Final/1E/w1118_x_tdGFPmfas_Biogenesis_movie_stills/w1118_x_tdGFPmfas_Biogenesis_movie_GFP_Zoom5_t=85.gif
- EMBO_Figure1-Final/1E/w1118_x_tdGFPmfas_Biogenesis_movie_whole-cell_Composite.gif
- EMBO_Figure1-Final/1F/
- EMBO_Figure1-Final/1F/EMBO_Figure1F.prism
- EMBO_Figure1-Final/1F/EMBO_Figure1F.xlsx
- EMBO_Figure1-Final/1G/
- EMBO_Figure1-Final/1G/EMBO_Figure1G.prism
- EMBO_Figure1-Final/1G/EMBO_Figure1G.xlsx
- EMBO_Figure1-Final/1H/
- EMBO_Figure1-Final/1H/EMBO_Figure1H.prism
- EMBO_Figure1-Final/1H/EMBO_Figure1H.xlsx
- EMBO_Figure1-Final/Thumbs.db
