# Supplementary material for: Amyloid-β disrupts APP-regulated protein aggregation and dissociation from recycling endosomal membranes
Source: EMBO J. 2025 Jul 17;44(16):4443–72. doi: 10.1038/s44318-025-00497-y (PMC12361456; doi:10.1038/s44318-025-00497-y)
Supplement: Supplementary file 9 — Source data Fig. 1 [file 44318_2025_497_MOESM9_ESM.zip › EMBO_Figure1-Final/1B/EMBO_Figure1B.xlsx]

## Sheet: Graph 1B
No. DCGs per SC
			w1118		rosy-RNAi/+		GFP-mfas gene trap/+
Sno.	Gland	Cell	No. DCGs per SC	No. DCGs per SC (Mean per AG)	No. DCGs per SC	No. DCGs per SC (Mean per AG)	No. DCGs per SC	No. DCGs per SC (Mean per AG)
1	Gland 1	Cell 1	9	8.66667	8	8.33333	11	11.3333
2		Cell 2	8		7		12
3		Cell 3	9		10		11
4	Gland 2	Cell 1	10	10	9	9.66667	9	11
5		Cell 2	11		10		16
6		Cell 3	9		10		8
7	Gland 3	Cell 1	9	9.33333	10	9	11	10.3333
8		Cell 2	8		9		11
9		Cell 3	11		8		9
10	Gland 4	Cell 1	10	9	9	9	6	8
11		Cell 2	8		9		9
12		Cell 3	9		9		9
13	Gland 5	Cell 1	8	9	6	7.33333	11	9
14		Cell 2	9		8		9
15		Cell 3	10		8		7
16	Gland 6	Cell 1	11	10.3333	10	9.66667	8	9
17		Cell 2	10		9		7
18		Cell 3	10		10		12
19	Gland 7	Cell 1	12	11.6667	9	9	11	10.6667
20		Cell 2	12		8		11
21		Cell 3	11		10		10
22	Gland 8	Cell 1	10	10.3333	10	9.66667	13	10.6667
23		Cell 2	9		10		9
24		Cell 3	12		9		10
25	Gland 9	Cell 1	11	10.6667	9	9.66667	11	10.6667
26		Cell 2	10		10		12
27		Cell 3	11		10		9
28	Gland 10	Cell 1	10	10.3333	10	10	14	12.3333
29		Cell 2	9		10		12
30		Cell 3	12		10		11
31	Gland 11	Cell 1	10	10	11	12	10	10
32		Cell 2	11		11		9
33		Cell 3	9		14		11
34	Gland 12	Cell 1	8	8.5	9	9.66667	10	11.3333
35		Cell 2	9		10		11
36		Cell 3			10		13
37	Gland 13	Cell 1			14	11.3333
38		Cell 2			10
39		Cell 3			10
