# Supplementary material for: Amyloid-β disrupts APP-regulated protein aggregation and dissociation from recycling endosomal membranes
Source: EMBO J. 2025 Jul 17;44(16):4443–72. doi: 10.1038/s44318-025-00497-y (PMC12361456; doi:10.1038/s44318-025-00497-y)
Supplement: Supplementary file 9 — Source data Fig. 1 [file 44318_2025_497_MOESM9_ESM.zip › EMBO_Figure1-Final/1F/EMBO_Figure1F.xlsx]

## Sheet: Graph 1F
No. DCGs per SC
			rosy		mfas #1		mfas #2
Sno.	Gland	Cell	No. DCGs per SC	No. DCGs per SC (Mean per AG)	No. DCGs per SC	No. DCGs per SC (Mean per AG)	No. DCGs per SC	No. DCGs per SC (Mean per AG)
1	Gland 1	Cell 1	10	9.66667	0	0	0	0
2		Cell 2	11		0		0
3		Cell 3	8		0		0
4	Gland 2	Cell 1	9	8.66667	0	0	0	0
5		Cell 2	8		0		0
6		Cell 3	9		0		0
7	Gland 3	Cell 1	10	9.66667	0	0	0	0
8		Cell 2	10		0		0
9		Cell 3	9		0		0
10	Gland 4	Cell 1	9	9	0	0	0	0
11		Cell 2	8		0		0
12		Cell 3	10		0		0
13	Gland 5	Cell 1	11	9.33333	0	0	0	0
14		Cell 2	8		0		0
15		Cell 3	9		0		0
16	Gland 6	Cell 1	7	9	0	0	0	0
17		Cell 2	9		0		0
18		Cell 3	11		0		0
19	Gland 7	Cell 1	10	10	0	0	0	0
20		Cell 2			0		0
21		Cell 3			0		0
