# Supplementary material for: Amyloid-β disrupts APP-regulated protein aggregation and dissociation from recycling endosomal membranes
Source: EMBO J. 2025 Jul 17;44(16):4443–72. doi: 10.1038/s44318-025-00497-y (PMC12361456; doi:10.1038/s44318-025-00497-y)
Supplement: Supplementary file 9 — Source data Fig. 1 [file 44318_2025_497_MOESM9_ESM.zip › EMBO_Figure1-Final/1G/EMBO_Figure1G.xlsx]

## Sheet: Graph 1G
No. Rab11 compartments per SC
			rosy		mfas #1		mfas #2
Sno.	Gland	Cell	No. Rab11 Compartments per SC	No. Rab11 Compartments per SC (Mean per AG)	No. Rab11 Compartments per SC	No. Rab11 Compartments per SC (Mean per AG)	No. Rab11 Compartments per SC	No. Rab11 Compartments per SC (Mean per AG)
1	Gland 1	Cell 1	9	10.6667	12	10.6667	13	10
2		Cell 2	11		10		10
3		Cell 3	12		10		7
4	Gland 2	Cell 1	9	9	10	9.66667	10	10
5		Cell 2	8		9		10
6		Cell 3	10		10		10
7	Gland 3	Cell 1	10	9.33333	9	10.3333	11	11.6667
8		Cell 2	8		12		12
9		Cell 3	10		10		12
10	Gland 4	Cell 1	9	8.66667	11	10.6667	11	11.3333
11		Cell 2	11		11		12
12		Cell 3	6		10		11
13	Gland 5	Cell 1	7	9	12	10.3333	10	10
14		Cell 2	10		7		8
15		Cell 3	10		12		12
16	Gland 6	Cell 1	8	8	10	10.3333	9	9
17		Cell 2	8		9		11
18		Cell 3	8		12		7
19	Gland 7	Cell 1			10	9.66667	8	8.66667
20		Cell 2			11		11
21		Cell 3			8		7
22	Gland 8	Cell 1			7	7	8	7.33333
23		Cell 2					8
24		Cell 3					6
