# Supplementary material for: Amyloid-β disrupts APP-regulated protein aggregation and dissociation from recycling endosomal membranes
Source: EMBO J. 2025 Jul 17;44(16):4443–72. doi: 10.1038/s44318-025-00497-y (PMC12361456; doi:10.1038/s44318-025-00497-y)
Supplement: Supplementary file 9 — Source data Fig. 1 [file 44318_2025_497_MOESM9_ESM.zip › EMBO_Figure1-Final/1H/EMBO_Figure1H.xlsx]

## Sheet: Fig 1H
% Rab11 compartments with exosomes per SC
			rosy		mfas #1		mfas #2
Sno.	Gland	Cell	% Rab11 Compartments with exosomes per SC	% Rab11 Compartments with exosomes per SC (Mean per AG)	% Rab11 Compartments with exosomes per SC	% Rab11 Compartments with exosomes per SC (Mean per AG)	% Rab11 Compartments with exosomes per SC	% Rab11 Compartments with exosomes per SC (Mean per AG)
1	Gland 1	Cell 1	60	59.0467	69.23	69.23	70	67.78
2		Cell 2	60		66.67		66.67
3		Cell 3	57.14		66.67		66.67
4	Gland 2	Cell 1	61.53	68.5867	70	65.4167	66.67	68.89
5		Cell 2	75		56.25		70
6		Cell 3	69.23		70		70
7	Gland 3	Cell 1	71.43	66.67	69.23	68.3767	61.54	65.2767
8		Cell 2	64.29		66.67		64.29
9		Cell 3	64.29		69.23		70
10	Gland 4	Cell 1	75	70.3	75	71.4633	66.67	73.15
11		Cell 2	69.23		66.67		77.78
12		Cell 3	66.67		72.72		75
13	Gland 5	Cell 1	70	65.5567	57.14	64.6033	63.63	64.7933
14		Cell 2	60		70		62
15		Cell 3	66.67		66.67		68.75
16	Gland 6	Cell 1	66.67	63.0967	62.5	64.4867	63.63	69.5433
17		Cell 2	58.33		66.67		70
18		Cell 3	64.29		64.29		75
19	Gland 7	Cell 1	63.63	68.3867	66.67	67.78	55.56	64.0767
20		Cell 2	69.23		66.67		66.67
21		Cell 3	72.3		70		70
22	Gland 8	Cell 1	70	71.15			70	70
23		Cell 2	72.3				70
24		Cell 3
