# Supplementary material for: Amyloid-β disrupts APP-regulated protein aggregation and dissociation from recycling endosomal membranes
Source: EMBO J. 2025 Jul 17;44(16):4443–72. doi: 10.1038/s44318-025-00497-y (PMC12361456; doi:10.1038/s44318-025-00497-y)
Supplement: Supplementary file 10 — Source data Fig. 2 [file 44318_2025_497_MOESM10_ESM.zip]

Archive with 54 entries (44 files):
- EMBO_Figure2-Final/
- EMBO_Figure2-Final/2A/
- EMBO_Figure2-Final/2A/GAPDH2RNAi_x_tdGFPmfas/
- EMBO_Figure2-Final/2A/GAPDH2RNAi_x_tdGFPmfas/GAPDH2RNAi_x_tdGFPmfas_Composite.gif
- EMBO_Figure2-Final/2A/GAPDH2RNAi_x_tdGFPmfas/GAPDH2RNAi_x_tdGFPmfas_deconvoluted.dv
- EMBO_Figure2-Final/2A/GAPDH2RNAi_x_tdGFPmfas/GAPDH2RNAi_x_tdGFPmfas_DIC.gif
- EMBO_Figure2-Final/2A/GAPDH2RNAi_x_tdGFPmfas/GAPDH2RNAi_x_tdGFPmfas_GFP.gif
- EMBO_Figure2-Final/2A/GAPDH2RNAi_x_tdGFPmfas/GAPDH2RNAi_x_tdGFPmfas_Zoom1.gif
- EMBO_Figure2-Final/2A/GAPDH2RNAi_x_tdGFPmfas/GAPDH2RNAi_x_tdGFPmfas_Zoom2.gif
- EMBO_Figure2-Final/2A/GAPDH2RNAi_x_tdGFPmfas/Thumbs.db
- EMBO_Figure2-Final/2A/rosyRNAi_x_tdGFPmfas/
- EMBO_Figure2-Final/2A/rosyRNAi_x_tdGFPmfas/._Composite (RGB).gif
- EMBO_Figure2-Final/2A/rosyRNAi_x_tdGFPmfas/rosyRNAi_x_tdGFPmfas_Composite.gif
- EMBO_Figure2-Final/2A/rosyRNAi_x_tdGFPmfas/rosyRNAi_x_tdGFPmfas_deconvoluted.dv
- EMBO_Figure2-Final/2A/rosyRNAi_x_tdGFPmfas/rosyRNAi_x_tdGFPmfas_DIC.gif
- EMBO_Figure2-Final/2A/rosyRNAi_x_tdGFPmfas/rosyRNAi_x_tdGFPmfas_GFP.gif
- EMBO_Figure2-Final/2A/rosyRNAi_x_tdGFPmfas/rosyRNAi_x_tdGFPmfas_Zoom1.gif
- EMBO_Figure2-Final/2A/rosyRNAi_x_tdGFPmfas/rosyRNAi_x_tdGFPmfas_Zoom2.gif
- EMBO_Figure2-Final/2A/rosyRNAi_x_tdGFPmfas/Thumbs.db
- EMBO_Figure2-Final/2B/
- EMBO_Figure2-Final/2B/EMBO_Figure2B.prism
- EMBO_Figure2-Final/2B/EMBO_Figure2B.xlsx
- EMBO_Figure2-Final/2C/
- EMBO_Figure2-Final/2C/EMBO_Figure2C.prism
- EMBO_Figure2-Final/2C/EMBO_Figure2C.xlsx
- EMBO_Figure2-Final/2D/
- EMBO_Figure2-Final/2D/GAPDH2RNAi_x_tdGFPmfas_Biogenesis_movie_stills/
- EMBO_Figure2-Final/2D/GAPDH2RNAi_x_tdGFPmfas_Biogenesis_movie_stills/GAPDH2RNAi_x_tdGFPmfas_Biogenesis_movie_Composite_Zoom1_t=0.gif
- EMBO_Figure2-Final/2D/GAPDH2RNAi_x_tdGFPmfas_Biogenesis_movie_stills/GAPDH2RNAi_x_tdGFPmfas_Biogenesis_movie_Composite_Zoom2_t=24.gif
- EMBO_Figure2-Final/2D/GAPDH2RNAi_x_tdGFPmfas_Biogenesis_movie_stills/GAPDH2RNAi_x_tdGFPmfas_Biogenesis_movie_Composite_Zoom3_t=29.gif
- EMBO_Figure2-Final/2D/GAPDH2RNAi_x_tdGFPmfas_Biogenesis_movie_stills/GAPDH2RNAi_x_tdGFPmfas_Biogenesis_movie_Composite_Zoom4_t=42.gif
- EMBO_Figure2-Final/2D/GAPDH2RNAi_x_tdGFPmfas_Biogenesis_movie_stills/GAPDH2RNAi_x_tdGFPmfas_Biogenesis_movie_Composite_Zoom5_t=87.gif
- EMBO_Figure2-Final/2D/GAPDH2RNAi_x_tdGFPmfas_Biogenesis_movie_stills/GAPDH2RNAi_x_tdGFPmfas_Biogenesis_movie_GFP_Zoom1_t=0.gif
- EMBO_Figure2-Final/2D/GAPDH2RNAi_x_tdGFPmfas_Biogenesis_movie_stills/GAPDH2RNAi_x_tdGFPmfas_Biogenesis_movie_GFP_Zoom2_t=24.gif
- EMBO_Figure2-Final/2D/GAPDH2RNAi_x_tdGFPmfas_Biogenesis_movie_stills/GAPDH2RNAi_x_tdGFPmfas_Biogenesis_movie_GFP_Zoom3_t=29.gif
- EMBO_Figure2-Final/2D/GAPDH2RNAi_x_tdGFPmfas_Biogenesis_movie_stills/GAPDH2RNAi_x_tdGFPmfas_Biogenesis_movie_GFP_Zoom4_t=42.gif
- EMBO_Figure2-Final/2D/GAPDH2RNAi_x_tdGFPmfas_Biogenesis_movie_stills/GAPDH2RNAi_x_tdGFPmfas_Biogenesis_movie_GFP_Zoom5_t=87.gif
- EMBO_Figure2-Final/2D/GAPDH2RNAi_x_tdGFPmfas_MatureCompartment_movie_stills/
- EMBO_Figure2-Final/2D/GAPDH2RNAi_x_tdGFPmfas_MatureCompartment_movie_stills/GAPDH2RNAi_x_tdGFPmfas_MatureCompartment_movie_Composite_Zoom1_t=0.gif
- EMBO_Figure2-Final/2D/GAPDH2RNAi_x_tdGFPmfas_MatureCompartment_movie_stills/GAPDH2RNAi_x_tdGFPmfas_MatureCompartment_movie_Composite_Zoom2_t=23.gif
- EMBO_Figure2-Final/2D/GAPDH2RNAi_x_tdGFPmfas_MatureCompartment_movie_stills/GAPDH2RNAi_x_tdGFPmfas_MatureCompartment_movie_Composite_Zoom3_t=46.gif
- EMBO_Figure2-Final/2D/GAPDH2RNAi_x_tdGFPmfas_MatureCompartment_movie_stills/GAPDH2RNAi_x_tdGFPmfas_MatureCompartment_movie_Composite_Zoom4_t=69.gif
- EMBO_Figure2-Final/2D/GAPDH2RNAi_x_tdGFPmfas_MatureCompartment_movie_stills/GAPDH2RNAi_x_tdGFPmfas_MatureCompartment_movie_Composite_Zoom5_t=91.gif
- EMBO_Figure2-Final/2D/GAPDH2RNAi_x_tdGFPmfas_MatureCompartment_movie_stills/GAPDH2RNAi_x_tdGFPmfas_MatureCompartment_movie_GFP_Zoom1_t=0.gif
- EMBO_Figure2-Final/2D/GAPDH2RNAi_x_tdGFPmfas_MatureCompartment_movie_stills/GAPDH2RNAi_x_tdGFPmfas_MatureCompartment_movie_GFP_Zoom2_t=23.gif
- EMBO_Figure2-Final/2D/GAPDH2RNAi_x_tdGFPmfas_MatureCompartment_movie_stills/GAPDH2RNAi_x_tdGFPmfas_MatureCompartment_movie_GFP_Zoom3_t=46.gif
- EMBO_Figure2-Final/2D/GAPDH2RNAi_x_tdGFPmfas_MatureCompartment_movie_stills/GAPDH2RNAi_x_tdGFPmfas_MatureCompartment_movie_GFP_Zoom4_t=69.gif
- EMBO_Figure2-Final/2D/GAPDH2RNAi_x_tdGFPmfas_MatureCompartment_movie_stills/GAPDH2RNAi_x_tdGFPmfas_MatureCompartment_movie_GFP_Zoom5_t=91.gif
- EMBO_Figure2-Final/2D/GAPDH2RNAi_x_tdGFPmfas_movie.avi
- EMBO_Figure2-Final/2D/GAPDH2RNAi_x_tdGFPmfas_movie_whole-cell_Composite.gif
- EMBO_Figure2-Final/2E/
- EMBO_Figure2-Final/2E/EMBO_Figure2E.prism
- EMBO_Figure2-Final/2E/EMBO_Figure2E.xlsx
- EMBO_Figure2-Final/Thumbs.db
