# Supplementary material for: Amyloid-β disrupts APP-regulated protein aggregation and dissociation from recycling endosomal membranes
Source: EMBO J. 2025 Jul 17;44(16):4443–72. doi: 10.1038/s44318-025-00497-y (PMC12361456; doi:10.1038/s44318-025-00497-y)
Supplement: Supplementary file 10 — Source data Fig. 2 [file 44318_2025_497_MOESM10_ESM.zip › EMBO_Figure2-Final/2B/EMBO_Figure2B.xlsx]

## Sheet: Graph 2B
No. DCGs Compartments per SC
			rosy		GAPDH2
Sno.	Gland	Cell	No. DCGs Compartments per SC	No. DCGs Compartments per SC (Mean per AG)	No. DCGs Compartments per SC	No. DCGs Compartments per SC (Mean per AG)
1	Gland 1	Cell 1	9	9.33333	17	12.6667
2		Cell 2	11		11
3		Cell 3	8		10
4	Gland 2	Cell 1	5	8	14	12.6667
5		Cell 2	9		13
6		Cell 3	10		11
7	Gland 3	Cell 1	13	10	12	12.6667
8		Cell 2	7		9
9		Cell 3	10		17
10	Gland 4	Cell 1	11	11	14	13
11		Cell 2	12		11
12		Cell 3	10		14
13	Gland 5	Cell 1	16	13	12	16
14		Cell 2	14		18
15		Cell 3	9		18
16	Gland 6	Cell 1	12	11	13	15.6667
17		Cell 2	9		17
18		Cell 3	12		17
19	Gland 7	Cell 1	10	9.33333	14	12.6667
20		Cell 2	10		13
21		Cell 3	8		11
19	Gland 8	Cell 1	12	8.33333	16	15.3333
20		Cell 2	7		17
21		Cell 3	6		13
19	Gland 9	Cell 1	8	8	16	17.3333
20		Cell 2	7		17
21		Cell 3	9		19
19	Gland 10	Cell 1	8	10.6667	16	16.3333
20		Cell 2	12		17
21		Cell 3	12		16
19	Gland 11	Cell 1	9	8.66667	17	16
20		Cell 2	9		17
21		Cell 3	8		14
19	Gland 12	Cell 1	11	10.6667	13	12
20		Cell 2	9		8
21		Cell 3	12		15
