# Supplementary material for: Amyloid-β disrupts APP-regulated protein aggregation and dissociation from recycling endosomal membranes
Source: EMBO J. 2025 Jul 17;44(16):4443–72. doi: 10.1038/s44318-025-00497-y (PMC12361456; doi:10.1038/s44318-025-00497-y)
Supplement: Supplementary file 10 — Source data Fig. 2 [file 44318_2025_497_MOESM10_ESM.zip › EMBO_Figure2-Final/2C/EMBO_Figure2C.xlsx]

## Sheet: Graph 2C
% Mini-/deformed cores per SC
			rosy				GAPDH2
Sno.	Gland	Cell	No. DCGs Compartments per SC	No. Mini-/deformed cores per SC	% Mini-/deformed cores per SC	% Mini-/deformed cores per SC (Mean per AG)	No. DCGs Compartments per SC	No. Mini-/deformed cores per SC	% Mini-/deformed cores per SC	% Mini-/deformed cores per SC (Mean per AG)
1	Gland 1	Cell 1	12	1	8.33333	5.34188	17	17	100	100
2		Cell 2	13	1	7.69231		11	11	100
3		Cell 3	9	0	0		10	10	100
4	Gland 2	Cell 1	10	1	10	3.33333	14	14	100	100
5		Cell 2	10	0	0		13	13	100
6		Cell 3	9	0	0		11	11	100
7	Gland 3	Cell 1	11	0	0	0	12	12	100	96.0784
8		Cell 2	11	0	0		9	9	100
9		Cell 3	9	0	0		17	15	88.2353
10	Gland 4	Cell 1	14	0	0	1.85185	14	14	100	100
11		Cell 2	15	0	0		11	11	100
12		Cell 3	18	1	5.55556		14	14	100
13	Gland 5	Cell 1	9	0	0	0	12	12	100	100
14		Cell 2	9	0	0		18	18	100
15		Cell 3	13	0	0		18	18	100
16	Gland 6	Cell 1	10	0	0	0	13	13	100	96.0784
17		Cell 2	13	0	0		17	17	100
18		Cell 3	8	0	0		17	15	88.2353
19	Gland 7	Cell 1	8	0	0	0	14	14	100	100
20		Cell 2	8	0	0		13	13	100
21		Cell 3	15	0	0		11	11	100
22	Gland 8	Cell 1	14	0	0	3.0303	16	16	100	96.0784
23		Cell 2	10	0	0		17	15	88.2353
24		Cell 3	11	1	9.09091		13	13	100
25	Gland 9	Cell 1	13	0	0	0	16	16	100	100
26		Cell 2	10	0	0		17	17	100
27		Cell 3	9	0	0		19	19	100
28	Gland 10	Cell 1	13	0	0	0	16	13	81.25	81.6176
29		Cell 2	15	0	0		17	14	82.3529
30		Cell 3	14	0	0		16	13	81.25
31	Gland 11	Cell 1	17	0	0	0	17	15	88.2353	89.3557
32		Cell 2	19	0	0		17	16	94.1176
33		Cell 3	13	0	0		14	12	85.7143
34	Gland 12	Cell 1	10	0	0	0	13	10	76.9231	87.8632
35		Cell 2	17	0	0		8	8	100
36		Cell 3	13	0	0		15	13	86.6667
