# Supplementary material for: Amyloid-β disrupts APP-regulated protein aggregation and dissociation from recycling endosomal membranes
Source: EMBO J. 2025 Jul 17;44(16):4443–72. doi: 10.1038/s44318-025-00497-y (PMC12361456; doi:10.1038/s44318-025-00497-y)
Supplement: Supplementary file 10 — Source data Fig. 2 [file 44318_2025_497_MOESM10_ESM.zip › EMBO_Figure2-Final/2E/EMBO_Figure2E.xlsx]

## Sheet: Graph 2E
% Acidified Compartments per SC
			rosy					GAPDH2
Sno.	Gland	Cell	No. DCGs Compartments per SC	Total No. of Compartments per SC	No. Acidified Compartments per SC	% Acidified Compartments per SC	% Acidified Compartments per SC (Mean per AG)	No. DCGs Compartments per SC	Total No. of Compartments per SC	No. Acidified Compartments per SC	% Acidified Compartments per SC	% Acidified Compartments per SC (Mean per AG)
1	Gland 1	Cell 1	12	15	3	20	17.1717	17	22	5	22.7273	23.8151
2		Cell 2	13	15	2	13.3333		11	13	2	15.3846
3		Cell 3	9	11	2	18.1818		10	15	5	33.3333
4	Gland 2	Cell 1	10	10	0	0	3.33333	14	17	3	17.6471	33.1484
5		Cell 2	10	10	0	0		9	19	10	52.6316
6		Cell 3	9	10	1	10		17	24	7	29.1667
7	Gland 3	Cell 1	11	11	0	0	5.12821	14	16	2	12.5	18.9379
8		Cell 2	11	13	2	15.3846		11	15	4	26.6667
9		Cell 3	9	9	0	0		14	17	3	17.6471
10	Gland 4	Cell 1	14	14	0	0	1.75439	12	15	3	20	17.4892
11		Cell 2	15	15	0	0		18	22	4	18.1818
12		Cell 3	18	19	1	5.26316		18	21	3	14.2857
13	Gland 5	Cell 1	9	10	1	10	9.39394	14	18	4	22.2222	22.5523
14		Cell 2	9	11	2	18.1818		16	23	7	30.4348
15		Cell 3	13	13	0	0		17	20	3	15
16	Gland 6	Cell 1	10	10	0	0	3.7037	13	21	8	38.0952	28.2107
17		Cell 2	13	13	0	0		16	21	5	23.8095
18		Cell 3	8	9	1	11.1111		17	22	5	22.7273
19	Gland 7	Cell 1	8	10	2	20	10.3704	16	21	5	23.8095	27.2988
20		Cell 2	8	9	1	11.1111		17	23	6	26.087
21		Cell 3	15	15	0	0		17	25	8	32
19	Gland 8	Cell 1	14	15	1	6.66667	7.77778	14	18	4	22.2222	13.6574
20		Cell 2	10	12	2	16.6667		13	16	3	18.75
21		Cell 3	11	11	0	0		8	8	0	0
19	Gland 9	Cell 1	13	13	0	0	3.33333	15	20	5	25	25
20		Cell 2	10	10	0	0
21		Cell 3	9	10	1	10
