# Supplementary material for: Amyloid-β disrupts APP-regulated protein aggregation and dissociation from recycling endosomal membranes
Source: EMBO J. 2025 Jul 17;44(16):4443–72. doi: 10.1038/s44318-025-00497-y (PMC12361456; doi:10.1038/s44318-025-00497-y)
Supplement: Supplementary file 11 — Source data Fig. 3 [file 44318_2025_497_MOESM11_ESM.zip]

Archive with 64 entries (51 files):
- EMBO_Figure3-Final/
- EMBO_Figure3-Final/3B/
- EMBO_Figure3-Final/3B/APP-YFP;Appl-RNAi (17052)_x_tdGFPmfas/
- EMBO_Figure3-Final/3B/APP-YFP;Appl-RNAi (17052)_x_tdGFPmfas/APP-YFP;Appl-RNAi (17052)_x_tdGFPmfas_Composite.gif
- EMBO_Figure3-Final/3B/APP-YFP;Appl-RNAi (17052)_x_tdGFPmfas/APP-YFP;Appl-RNAi (17052)_x_tdGFPmfas_Deconvoluted.dv
- EMBO_Figure3-Final/3B/APP-YFP;Appl-RNAi (17052)_x_tdGFPmfas/APP-YFP;Appl-RNAi (17052)_x_tdGFPmfas_DIC.gif
- EMBO_Figure3-Final/3B/APP-YFP;Appl-RNAi (17052)_x_tdGFPmfas/APP-YFP;Appl-RNAi (17052)_x_tdGFPmfas_GFP.gif
- EMBO_Figure3-Final/3B/APP-YFP;Appl-RNAi (17052)_x_tdGFPmfas/APP-YFP;Appl-RNAi (17052)_x_tdGFPmfas_Zoom1.gif
- EMBO_Figure3-Final/3B/APP-YFP;Appl-RNAi (17052)_x_tdGFPmfas/APP-YFP;Appl-RNAi (17052)_x_tdGFPmfas_Zoom2.gif
- EMBO_Figure3-Final/3B/APP-YFP;Appl-RNAi (17052)_x_tdGFPmfas/Thumbs.db
- EMBO_Figure3-Final/3B/APP-YFP_x_tdGFPmfas/
- EMBO_Figure3-Final/3B/APP-YFP_x_tdGFPmfas/APP-YFP_x_tdGFPmfas_Composite.gif
- EMBO_Figure3-Final/3B/APP-YFP_x_tdGFPmfas/APP-YFP_x_tdGFPmfas_Deconvoluted.dv
- EMBO_Figure3-Final/3B/APP-YFP_x_tdGFPmfas/APP-YFP_x_tdGFPmfas_DIC.gif
- EMBO_Figure3-Final/3B/APP-YFP_x_tdGFPmfas/APP-YFP_x_tdGFPmfas_GFP.gif
- EMBO_Figure3-Final/3B/APP-YFP_x_tdGFPmfas/APP-YFP_x_tdGFPmfas_Zoom1.gif
- EMBO_Figure3-Final/3B/APP-YFP_x_tdGFPmfas/APP-YFP_x_tdGFPmfas_Zoom2.gif
- EMBO_Figure3-Final/3B/APP-YFP_x_tdGFPmfas/Thumbs.db
- EMBO_Figure3-Final/3B/Appl-RNAi (17052)_x_tdGFPmfas/
- EMBO_Figure3-Final/3B/Appl-RNAi (17052)_x_tdGFPmfas/Appl-RNAi (17052)_x_tdGFPmfas_Composite.gif
- EMBO_Figure3-Final/3B/Appl-RNAi (17052)_x_tdGFPmfas/Appl-RNAi (17052)_x_tdGFPmfas_Deconvoluted.dv
- EMBO_Figure3-Final/3B/Appl-RNAi (17052)_x_tdGFPmfas/Appl-RNAi (17052)_x_tdGFPmfas_DIC.gif
- EMBO_Figure3-Final/3B/Appl-RNAi (17052)_x_tdGFPmfas/Appl-RNAi (17052)_x_tdGFPmfas_GFP.gif
- EMBO_Figure3-Final/3B/Appl-RNAi (17052)_x_tdGFPmfas/Appl-RNAi (17052)_x_tdGFPmfas_Zoom1.gif
- EMBO_Figure3-Final/3B/Appl-RNAi (17052)_x_tdGFPmfas/Appl-RNAi (17052)_x_tdGFPmfas_Zoom2.gif
- EMBO_Figure3-Final/3B/rosyRNAi_x_tdGFPmfas/
- EMBO_Figure3-Final/3B/rosyRNAi_x_tdGFPmfas/._Composite (RGB).gif
- EMBO_Figure3-Final/3B/rosyRNAi_x_tdGFPmfas/rosyRNAi_x_tdGFPmfas_Composite.gif
- EMBO_Figure3-Final/3B/rosyRNAi_x_tdGFPmfas/rosyRNAi_x_tdGFPmfas_deconvoluted.dv
- EMBO_Figure3-Final/3B/rosyRNAi_x_tdGFPmfas/rosyRNAi_x_tdGFPmfas_DIC.gif
- EMBO_Figure3-Final/3B/rosyRNAi_x_tdGFPmfas/rosyRNAi_x_tdGFPmfas_GFP.gif
- EMBO_Figure3-Final/3B/rosyRNAi_x_tdGFPmfas/rosyRNAi_x_tdGFPmfas_Zoom1.gif
- EMBO_Figure3-Final/3B/rosyRNAi_x_tdGFPmfas/rosyRNAi_x_tdGFPmfas_Zoom2.gif
- EMBO_Figure3-Final/3B/rosyRNAi_x_tdGFPmfas/Thumbs.db
- EMBO_Figure3-Final/3C/
- EMBO_Figure3-Final/3C/EMBO_Figure3C .xlsx
- EMBO_Figure3-Final/3C/EMBO_Figure3C.prism
- EMBO_Figure3-Final/3D/
- EMBO_Figure3-Final/3D/EMBO_Figure3D.prism
- EMBO_Figure3-Final/3D/EMBO_Figure3D.xlsx
- EMBO_Figure3-Final/3E/
- EMBO_Figure3-Final/3E/EMBO_Figure3E.prism
- EMBO_Figure3-Final/3E/EMBO_Figure3E.xlsx
- EMBO_Figure3-Final/3F/
- EMBO_Figure3-Final/3F/EMBO_Figure3F.prism
- EMBO_Figure3-Final/3F/EMBO_Figure3F.xlsx
- EMBO_Figure3-Final/3G/
- EMBO_Figure3-Final/3G/Appl-RNAi (17052)_x_tdGFPmfas_Biogenesis_movie_stills/
- EMBO_Figure3-Final/3G/Appl-RNAi (17052)_x_tdGFPmfas_Biogenesis_movie_stills/Appl-RNAi (17052)_x_tdGFPmfas_Biogenesis_movie_Composite_Zoom1_t=0.gif
- EMBO_Figure3-Final/3G/Appl-RNAi (17052)_x_tdGFPmfas_Biogenesis_movie_stills/Appl-RNAi (17052)_x_tdGFPmfas_Biogenesis_movie_Composite_Zoom2_t=85.gif
- EMBO_Figure3-Final/3G/Appl-RNAi (17052)_x_tdGFPmfas_Biogenesis_movie_stills/Appl-RNAi (17052)_x_tdGFPmfas_Biogenesis_movie_Composite_Zoom3_t=87.gif
- EMBO_Figure3-Final/3G/Appl-RNAi (17052)_x_tdGFPmfas_Biogenesis_movie_stills/Appl-RNAi (17052)_x_tdGFPmfas_Biogenesis_movie_Composite_Zoom4_t=91.gif
- EMBO_Figure3-Final/3G/Appl-RNAi (17052)_x_tdGFPmfas_Biogenesis_movie_stills/Appl-RNAi (17052)_x_tdGFPmfas_Biogenesis_movie_Composite_Zoom5_t=180.gif
- EMBO_Figure3-Final/3G/Appl-RNAi (17052)_x_tdGFPmfas_Biogenesis_movie_stills/Appl-RNAi (17052)_x_tdGFPmfas_Biogenesis_movie_GFP_Zoom1_t=0.gif
- EMBO_Figure3-Final/3G/Appl-RNAi (17052)_x_tdGFPmfas_Biogenesis_movie_stills/Appl-RNAi (17052)_x_tdGFPmfas_Biogenesis_movie_GFP_Zoom2_t=85.gif
- EMBO_Figure3-Final/3G/Appl-RNAi (17052)_x_tdGFPmfas_Biogenesis_movie_stills/Appl-RNAi (17052)_x_tdGFPmfas_Biogenesis_movie_GFP_Zoom3_t=87.gif
- EMBO_Figure3-Final/3G/Appl-RNAi (17052)_x_tdGFPmfas_Biogenesis_movie_stills/Appl-RNAi (17052)_x_tdGFPmfas_Biogenesis_movie_GFP_Zoom4_t=91.gif
- EMBO_Figure3-Final/3G/Appl-RNAi (17052)_x_tdGFPmfas_Biogenesis_movie_stills/Appl-RNAi (17052)_x_tdGFPmfas_Biogenesis_movie_GFP_Zoom5_t=180.gif
- EMBO_Figure3-Final/3G/Appl-RNAi (17052)_x_tdGFPmfas_MatureCompartment_movie_stills/
- EMBO_Figure3-Final/3G/Appl-RNAi (17052)_x_tdGFPmfas_MatureCompartment_movie_stills/Appl-RNAi (17052)_x_tdGFPmfas_MatureCompartment_movie_Composite_Zoom1_t=0.gif
- EMBO_Figure3-Final/3G/Appl-RNAi (17052)_x_tdGFPmfas_MatureCompartment_movie_stills/Appl-RNAi (17052)_x_tdGFPmfas_MatureCompartment_movie_GFP_Zoom1_t=0.gif
- EMBO_Figure3-Final/3G/Appl-RNAi (17052)_x_tdGFPmfas_movie.avi
- EMBO_Figure3-Final/3G/Appl-RNAi (17052)_x_tdGFPmfas_movie_whole-cell_Composite.gif
- EMBO_Figure3-Final/Thumbs.db
