# Supplementary material for: Amyloid-β disrupts APP-regulated protein aggregation and dissociation from recycling endosomal membranes
Source: EMBO J. 2025 Jul 17;44(16):4443–72. doi: 10.1038/s44318-025-00497-y (PMC12361456; doi:10.1038/s44318-025-00497-y)
Supplement: Supplementary file 11 — Source data Fig. 3 [file 44318_2025_497_MOESM11_ESM.zip › EMBO_Figure3-Final/3C/EMBO_Figure3C .xlsx]

## Sheet: Graph 3C
No. DCGs Compartments per SC
			rosy		Appl #1		Appl #2		Rescue		APP-YFP		w1118
Sno.	Gland	Cell	No. DCGs Compartments per SC	No. DCGs Compartments per SC (Mean per AG)	No. DCGs Compartments per SC	No. DCGs Compartments per SC (Mean per AG)	No. DCGs Compartments per SC	No. DCGs Compartments per SC (Mean per AG)	No. DCGs Compartments per SC	No. DCGs Compartments per SC (Mean per AG)	No. DCGs Compartments per SC	No. DCGs Compartments per SC (Mean per AG)	No. DCGs Compartments per SC	No. DCGs Compartments per SC (Mean per AG)
1	Gland 1	Cell 1	11	10.3333	14	11.6667	9	9.33333	9	10	11	11.3333	9	13.3333
2		Cell 2	11		13		6		8		12		20
3		Cell 3	9		8		13		13		11		11
4	Gland 2	Cell 1	14	15.6667	10	10.6667	13	13.3333	14	12.6667	10	10.6667	11	9.33333
5		Cell 2	15		11		16		14		9		8
6		Cell 3	18		11		11		10		13		9
7	Gland 3	Cell 1	9	10.3333	8	8.66667	11	10.6667	16	15.3333	8	9.33333	9	11.3333
8		Cell 2	9		12		10		12		13		10
9		Cell 3	13		6		11		18		7		15
10	Gland 4	Cell 1	10	10.3333	16	10.3333	9	12	10	12.3333	8	7.66667	9	11
11		Cell 2	13		7		13		16		7		11
12		Cell 3	8		8		14		11		8		13
13	Gland 5	Cell 1	8	10.3333	11	9.66667	11	16	11	11.6667	9	7.33333	10	10.6667
14		Cell 2	8		9		17		13		6		11
15		Cell 3	15		9		20		11		7		11
16	Gland 6	Cell 1	14	11.6667	19	13.6667	13	12.3333	11	11	6	8	9	12.6667
17		Cell 2	10		16		10		10		8		13
18		Cell 3	11		6		14		12		10		16
19	Gland 7	Cell 1	13	10.6667	11	10	12	11.6667	10	15	6	6.33333	8	10
20		Cell 2	10		9		11		15		8		11
21		Cell 3	9		10		12		20		5		11
22	Gland 8	Cell 1	13	14	20	12	10	11.3333	20	13.6667	9	8.33333	10	11.6667
23		Cell 2	15		8		10		11		8		11
24		Cell 3	14		8		14		10		8		14
25	Gland 9	Cell 1	17	16.3333	8	8	11	10.6667	11	14.3333	11	11.6667	10	10.3333
26		Cell 2	19		8		13		16		12		11
27		Cell 3	13		8		8		16		12		10
28	Gland 10	Cell 1	10	13.3333	7	8	10	10.6667	9	13.6667	13	10.3333	11	13
29		Cell 2	17		12		13		23		9		15
30		Cell 3	13		5		9		9		9		13
31	Gland 11	Cell 1	10	9.33333	11	11.6667	14	11	7	9.33333	10	10	11	9
32		Cell 2	8		9		9		13		11		10
33		Cell 3	10		15		10		8		9		6
34	Gland 12	Cell 1	11	10.6667	7	9	13	11.3333	10	10.3333	10	9.66667	8	8.66667
35		Cell 2	10		9		8		9		10		7
36		Cell 3	11		11		13		12		9		11
37	Gland 13	Cell 1	11	10.3333	18	13	11	15.3333	8	8	8	8.5	10	10.6667
38		Cell 2	14		11		18		7		9		13
39		Cell 3	6		10		17		9				9
40	Gland 14	Cell 1	10	9.33333	10	9.33333	14	14.6667	8	11.3333
41		Cell 2	7		9		18		10
42		Cell 3	11		9		12		16
43	Gland 15	Cell 1	11	10	14	10	11	11	10	10
44		Cell 2	9		7				9
45		Cell 3	10		9				11
46	Gland 16	Cell 1	11	10.6667	12	12.3333			9	9.33333
47		Cell 2	11		15				10
48		Cell 3	10		10				9
49	Gland 17	Cell 1	10	9.33333	8	9.33333			10	11
50		Cell 2	9		10				9
51		Cell 3	9		10				14
52	Gland 18	Cell 1	8	8.66667	9	8.33333			10	11.6667
53		Cell 2	9		7				12
54		Cell 3	9		9				13
55	Gland 19	Cell 1	11	10.3333	15	10.6667			14	14
56		Cell 2	11		9				13
57		Cell 3	9		8				15
58	Gland 20	Cell 1	10	9.33333	9	10			9	10
59		Cell 2	9		10				11
60		Cell 3	9		11				10
61	Gland 21	Cell 1	8	10	17	13.6667			14	12.6667
62		Cell 2	11		11				17
63		Cell 3	11		13				7
64	Gland 22	Cell 1	10	12	7	10			10	10
65		Cell 2	12		13				11
66		Cell 3	14		10				9
67	Gland 23	Cell 1	11	10.3333	9	10			10	11
68		Cell 2	9		9				12
69		Cell 3	11		12
