# Supplementary material for: Amyloid-β disrupts APP-regulated protein aggregation and dissociation from recycling endosomal membranes
Source: EMBO J. 2025 Jul 17;44(16):4443–72. doi: 10.1038/s44318-025-00497-y (PMC12361456; doi:10.1038/s44318-025-00497-y)
Supplement: Supplementary file 11 — Source data Fig. 3 [file 44318_2025_497_MOESM11_ESM.zip › EMBO_Figure3-Final/3D/EMBO_Figure3D.xlsx]

## Sheet: Graph 3D
% Mini-/deformed cores per SC
			rosy				Appl #1				Appl #2				Rescue				APP-YFP				w1118
Sno.	Gland	Cell	No. DCGs Compartments per SC	No. Mini-/deformed cores per SC	% Mini-/deformed cores per SC	% Mini-/deformed cores per SC (Mean per AG)	No. DCGs Compartments per SC	No. Mini-/deformed cores per SC	% Mini-/deformed cores per SC	% Mini-/deformed cores per SC (Mean per AG)	No. DCGs Compartments per SC	No. Mini-/deformed cores per SC	% Mini-/deformed cores per SC	% Mini-/deformed cores per SC (Mean per AG)	No. DCGs Compartments per SC	No. Mini-/deformed cores per SC	% Mini-/deformed cores per SC	% Mini-/deformed cores per SC (Mean per AG)	No. DCGs Compartments per SC	No. Mini-/deformed cores per SC	% Mini-/deformed cores per SC	% Mini-/deformed cores per SC (Mean per AG)	No. DCGs Compartments per SC	No. Mini-/deformed cores per SC	% Mini-/deformed cores per SC	% Mini-/deformed cores per SC (Mean per AG)
1	Gland 1	Cell 1	11	2	18.1818	6.06061	14	12	85.7143	90.1099	9	9	100	89.7436	9	1	11.1111	13.9601	11	2	18.1818	29.2929	9	0	0	1.66667
2		Cell 2	16	0	0		13	11	84.6154		6	6	100		8	0	0		12	4	33.3333		20	1	5
3		Cell 3	10	0	0		8	8	100		13	9	69.2308		13	4	30.7692		11	4	36.3636		11	0	0
4	Gland 2	Cell 1	10	3	30	24.6465	10	9	90	60.303	13	10	76.9231	87.1941	14	4	28.5714	18.5714	10	5	50	39.4587	11	0	0	4.16667
5		Cell 2	12	2	16.6667		11	5	45.4545		16	15	93.75		14	1	7.14286		9	2	22.2222		8	1	12.5
6		Cell 3	11	3	27.2727		11	5	45.4545		11	10	90.9091		10	2	20		13	6	46.1538		9	0	0
7	Gland 3	Cell 1	12	1	8.33333	5.34188	8	8	100	97.2222	11	8	72.7273	71.8182	16	1	6.25	15.9722	8	3	37.5	24.5879	9	0	0	7.77778
8		Cell 2	13	1	7.69231		12	11	91.6667		10	7	70		12	5	41.6667		13	1	7.69231		10	1	10
9		Cell 3	9	0	0		6	6	100		11	8	72.7273		18	0	0		7	2	28.5714		15	2	13.3333
10	Gland 4	Cell 1	18	0	0	0	16	10	62.5	87.5	9	8	88.8889	66.4428	10	0	0	3.0303	8	1	12.5	8.33333	9	2	22.2222	10.4377
11		Cell 2	17	0	0		7	7	100		13	6	46.1538		16	0	0		7	0	0		11	1	9.09091
12		Cell 3	16	0	0		8	8	100		14	9	64.2857		11	1	9.09091		8	1	12.5		13	0	0
13	Gland 5	Cell 1	15	1	6.66667	2.22222	11	10	90.9091	89.5623	11	8	72.7273	43.7522	11	1	9.09091	17.7156	9	4	44.4444	19.5767	10	0	0	12.1212
14		Cell 2	20	0	0		9	7	77.7778		17	4	23.5294		13	1	7.69231		6	0	0		11	0	0
15		Cell 3	18	0	0		9	9	100		20	7	35		11	4	36.3636		7	1	14.2857		11	4	36.3636
16	Gland 6	Cell 1	21	0	0	2.77778	19	2	10.5263	36.8421	13	6	46.1538	63.4799	11	3	27.2727	31.8687	6	0	0	21.6667	9	0	0	6.73077
17		Cell 2	13	0	0		16	0	0		10	8	80		10	6	60		8	2	25		13	1	7.69231
18		Cell 3	12	1	8.33333		6	6	100		14	9	64.2857		12	1	8.33333		10	4	40		16	2	12.5
19	Gland 7	Cell 1	13	1	7.69231	5.89744	11	9	81.8182	83.9394	12	11	91.6667	36.6162	10	1	10	13.8889	6	0	0	25.8333	8	1	12.5	10.2273
20		Cell 2	9	0	0		9	9	100		11	2	18.1818		15	1	6.66667		8	3	37.5		11	0	0
21		Cell 3	10	1	10		10	7	70		12	0	0		20	5	25		5	2	40		11	2	18.1818
22	Gland 8	Cell 1	10	0	0	0	20	10	50	79.1667	10	2	20	11.4286	20	3	15	56.2121	9	0	0	8.33333	10	1	10	26.71
23		Cell 2	9	0	0		8	8	100		10	0	0		11	7	63.6364		8	1	12.5		11	3	27.2727
24		Cell 3	11	0	0		8	7	87.5		14	2	14.2857		10	9	90		8	1	12.5		14	6	42.8571
25	Gland 9	Cell 1	11	0	0	0	8	7	87.5	95.8333	11	0	0	61.5385	11	6	54.5455	34.8485	11	0	0	0	10	1	10	10
26		Cell 2	9	0	0		8	8	100		13	11	84.6154		16	1	6.25		12	0	0		11	0	0
27		Cell 3	14	0	0		8	8	100		8	8	100		16	7	43.75		12	0	0		10	2	20
28	Gland 10	Cell 1	15	0	0	1.85185	7	7	100	93.3333	10	6	60	70.4274	9	7	77.7778	58.4541	13	0	0	11.1111	11	0	0	2.22222
29		Cell 2	18	1	5.55556		12	12	100		13	11	84.6154		23	2	8.69565		9	2	22.2222		15	1	6.66667
30		Cell 3	9	0	0		5	4	80		9	6	66.6667		9	8	88.8889		9	1	11.1111		13	0	0
31	Gland 11	Cell 1	9	0	0	0	11	9	81.8182	84.3098	14	11	78.5714	82.1164	7	1	14.2857	32.6465	10	2	20	12.7273	11	1	9.09091	3.0303
32		Cell 2	13	0	0		9	7	77.7778		9	7	77.7778		13	6	46.1538		11	2	18.1818		10	0	0
33		Cell 3	10	0	0		15	14	93.3333		10	9	90		8	3	37.5		9	0	0		6	0	0
34	Gland 12	Cell 1	13	0	0	0	7	7	100	100	13	11	84.6154	85.5769	10	3	30	22.963	10	1	10	10.7407	8	1	12.5	10.2273
35		Cell 2	8	0	0		9	9	100		8	7	87.5		9	2	22.2222		10	0	0		7	0	0
36		Cell 3	8	0	0		11	11	100		13	11	84.6154		12	2	16.6667		9	2	22.2222		11	2	18.1818
37	Gland 13	Cell 1	8	0	0	0	18	11	61.1111	71.5825	11	11	100	69.7168	8	2	25	28.9683	8	1	12.5	11.8056	10	1	10	9.60114
38		Cell 2	15	0	0		11	7	63.6364		18	8	44.4444		7	2	28.5714		9	1	11.1111		13	1	7.69231
39		Cell 3	14	0	0		10	9	90		17	11	64.7059		9	3	33.3333						9	1	11.1111
40	Gland 14	Cell 1	10	0	0	3.0303	10	8	80	78.5185	14	9	64.2857	66.7989	8	1	12.5	17.5
41		Cell 2	11	1	9.09091		9	7	77.7778		18	14	77.7778		10	4	40
42		Cell 3	13	0	0		9	7	77.7778		12	7	58.3333		16	0	0
43	Gland 15	Cell 1	10	0	0	0	14	11	78.5714	89.1534	11	9	81.8182	81.8182	10	2	20	23.8384
44		Cell 2	9	0	0		7	7	100						9	3	33.3333
45		Cell 3	13	0	0		9	8	88.8889						11	2	18.1818
46	Gland 16	Cell 1	15	0	0	0	12	10	83.3333	65.5556					9	3	33.3333	14.4444
47		Cell 2	14	0	0		15	5	33.3333						10	1	10
48		Cell 3	17	0	0		10	8	80						9	0	0
49	Gland 17	Cell 1	19	0	0	0	8	7	87.5	95.8333					10	3	30	28.5185
50		Cell 2	13	0	0		10	10	100						9	5	55.5556
51		Cell 3	10	0	0		10	10	100						14	0	0
52	Gland 18	Cell 1	17	0	0	0	9	9	100	95.2381					10	2	20	6.66667
53		Cell 2	13	0	0		7	6	85.7143						12	0	0
54		Cell 3	10	0	0		9	9	100						13	0	0
55	Gland 19	Cell 1	8	0	0	0	15	11	73.3333	87.4074					14	1	7.14286	7.50916
56		Cell 2	10	0	0		9	8	88.8889						13	2	15.3846
57		Cell 3	11	0	0		8	8	100						15	0	0
58	Gland 20	Cell 1	10	0	0	0	9	7	77.7778	92.5926					9	0	0	0
59		Cell 2	11	0	0		10	10	100						11	0	0
60		Cell 3	11	0	0		11	11	100						10	0	0
61	Gland 21	Cell 1	14	0	0	0	17	14	82.3529	82.4626					14	4	28.5714	9.52381
62		Cell 2	6	0	0		11	8	72.7273						17	0	0
63		Cell 3	10	0	0		13	12	92.3077						7	0	0
64	Gland 22	Cell 1	7	0	0	0	7	7	100	96.6667					10	2	20	6.66667
65		Cell 2	11	0	0		13	13	100						11	0	0
66		Cell 3	11	0	0		10	9	90						9	0	0
67	Gland 23	Cell 1	9	0	0	0	9	7	77.7778	89.8148					10	0	0	8.33333
68		Cell 2	10	0	0		9	9	100						12	2	16.6667
69		Cell 3	11	0	0		12	11	91.6667
