# Supplementary material for: Amyloid-β disrupts APP-regulated protein aggregation and dissociation from recycling endosomal membranes
Source: EMBO J. 2025 Jul 17;44(16):4443–72. doi: 10.1038/s44318-025-00497-y (PMC12361456; doi:10.1038/s44318-025-00497-y)
Supplement: Supplementary file 11 — Source data Fig. 3 [file 44318_2025_497_MOESM11_ESM.zip › EMBO_Figure3-Final/3E/EMBO_Figure3E.xlsx]

## Sheet: Graph 3E
% Acidified Compartments per SC
			rosy					Appl #1					Appl #2					Rescue					APP-YFP					w1118
Sno.	Gland	Cell	No. DCGs Compartments per SC	Total No. of Compartments per SC	No. Acidified Compartments per SC	% Acidified Compartments per SC	% Acidified Compartments per SC (Mean per AG)	No. DCGs Compartments per SC	Total No. of Compartments per SC	No. Acidified Compartments per SC	% Acidified Compartments per SC	% Acidified Compartments per SC (Mean per AG)	No. DCGs Compartments per SC	Total No. of Compartments per SC	No. Acidified Compartments per SC	% Acidified Compartments per SC	% Acidified Compartments per SC (Mean per AG)	No. DCGs Compartments per SC	Total No. of Compartments per SC	No. Acidified Compartments per SC	% Acidified Compartments per SC	% Acidified Compartments per SC (Mean per AG)	No. DCGs Compartments per SC	Total No. of Compartments per SC	No. Acidified Compartments per SC	% Acidified Compartments per SC	% Acidified Compartments per SC (Mean per AG)	No. DCGs Compartments per SC	Total No. of Compartments per SC	No. Acidified Compartments per SC	% Acidified Compartments per SC	% Acidified Compartments per SC (Mean per AG)
1	Gland 1	Cell 1	11	13	2	15.3846	8.83191	14	17	3	17.6471	14.93	9	10	1	10	14.0476	9	10	1	10	23.997	11	13	2	15.3846	12.6679	11	11	0	0	2.22222
2		Cell 2	16	18	2	11.1111		13	14	1	7.14286		6	8	2	25		8	13	5	38.4615		12	14	2	14.2857		14	15	1	6.66667
3		Cell 3	10	10	0	0		8	10	2	20		13	14	1	7.14286		13	17	4	23.5294		11	12	1	8.33333		14	14	0	0
4	Gland 2	Cell 1	10	13	3	23.0769	10.2564	10	12	2	16.6667	13.4615	13	16	3	18.75	15.0819	14	15	1	6.66667	15.7969	10	12	2	16.6667	19.4593	9	10	1	10	8.67521
5		Cell 2	12	13	1	7.69231		11	13	2	15.3846		16	18	2	11.1111		14	17	3	17.6471		9	11	2	18.1818		12	13	1	7.69231
6		Cell 3	11	11	0	0		11	12	1	8.33333		11	13	2	15.3846		10	13	3	23.0769		13	17	4	23.5294		11	12	1	8.33333
7	Gland 3	Cell 1	12	13	1	7.69231	2.5641	8	9	1	11.1111	3.7037	11	13	2	15.3846	19.9634	16	17	1	5.88235	10.056	8	10	2	20	14.0741	9	11	2	18.1818	8.83838
8		Cell 2	13	13	0	0		12	12	0	0		10	13	3	23.0769		12	14	2	14.2857		13	13	0	0		20	20	0	0
9		Cell 3	9	9	0	0		6	6	0	0		11	14	3	21.4286		18	20	2	10		7	9	2	22.2222		11	12	1	8.33333
10	Gland 4	Cell 1	18	18	0	0	6.96078	16	16	0	0	4.16667	9	11	2	18.1818	10.6638	10	12	2	16.6667	14.3875	8	9	1	11.1111	18.9815	11	11	0	0	0
11		Cell 2	17	20	3	15		7	8	1	12.5		13	14	1	7.14286		16	18	2	11.1111		7	8	1	12.5		8	8	0	0
12		Cell 3	16	17	1	5.88235		8	8	0	0		14	15	1	6.66667		11	13	2	15.3846		8	12	4	33.3333		9	9	0	0
13	Gland 5	Cell 1	15	17	2	11.7647	8.8422	11	11	0	0	9.39394	11	14	3	21.4286	12.6984	11	14	3	21.4286	16.7155	9	13	4	30.7692	22.7564	9	9	0	0	3.0303
14		Cell 2	20	21	1	4.7619		9	10	1	10		17	17	0	0		13	15	2	13.3333		6	8	2	25		10	11	1	9.09091
15		Cell 3	18	20	2	10		9	11	2	18.1818		20	24	4	16.6667		11	13	2	15.3846		7	8	1	12.5		15	15	0	0
16	Gland 6	Cell 1	21	21	0	0	6.66667	19	22	3	13.6364	13.0111	13	15	2	13.3333	11.6414	11	12	1	8.33333	9.44444	6	8	2	25	17.5926	9	9	0	0	8.88889
17		Cell 2	13	13	0	0		16	18	2	11.1111		10	11	1	9.09091		10	10	0	0		8	9	1	11.1111		11	15	4	26.6667
18		Cell 3	12	15	3	20		6	7	1	14.2857		14	16	2	12.5		12	15	3	20		10	12	2	16.6667		13	13	0	0
19	Gland 7	Cell 1	13	15	2	13.3333	10.5051	11	13	2	15.3846	11.4918	12	12	0	0	7.69231	10	13	3	23.0769	19.9145	6	7	1	14.2857	20.9524	10	10	0	0	2.77778
20		Cell 2	9	11	2	18.1818		9	10	1	10		11	13	2	15.3846		15	18	3	16.6667		8	10	2	20		11	11	0	0
21		Cell 3	10	10	0	0		10	11	1	9.09091		12	13	1	7.69231		20	25	5	20		5	7	2	28.5714		11	12	1	8.33333
22	Gland 8	Cell 1	10	10	0	0	3.33333	20	24	4	16.6667	14.6465	10	11	1	9.09091	5.25253	20	24	4	16.6667	16.2393	9	12	3	25	21.6667	9	11	2	18.1818	10.5051
23		Cell 2	9	10	1	10		8	8	0	0		10	10	0	0		11	13	2	15.3846		8	10	2	20		13	15	2	13.3333
24		Cell 3	11	11	0	0		8	11	3	27.2727		14	15	1	6.66667		10	12	2	16.6667		8	10	2	20		16	16	0	0
25	Gland 9	Cell 1	11	13	2	15.3846	5.12821	8	11	3	27.2727	12.7946	11	16	5	31.25	25.7576	11	12	1	8.33333	4.73856	11	16	5	31.25	27.0833	8	8	0	0	2.77778
26		Cell 2	9	9	0	0		8	8	0	0		13	16	3	18.75		16	17	1	5.88235		12	16	4	25		11	11	0	0
27		Cell 3	14	14	0	0		8	9	1	11.1111		8	11	3	27.2727		16	16	0	0		12	16	4	25		11	12	1	8.33333
28	Gland 10	Cell 1	15	15	0	0	5.08772	7	7	0	0	0	10	12	2	16.6667	10	9	12	3	25	14.3939	13	16	3	18.75	26.4881	10	10	0	0	2.22222
29		Cell 2	18	19	1	5.26316		12	12	0	0		13	15	2	13.3333		23	23	0	0		9	12	3	25		11	11	0	0
30		Cell 3	9	10	1	10		5	5	0	0		9	9	0	0		9	11	2	18.1818		9	14	5	35.7143		14	15	1	6.66667
31	Gland 11	Cell 1	9	11	2	18.1818	6.06061	11	14	3	21.4286	17.4937	14	15	1	6.66667	11.1111	7	9	2	22.2222	17.3611	10	10	0	0	13.75	10	10	0	0	0
32		Cell 2	13	13	0	0		9	10	1	10		9	10	1	10		13	16	3	18.75		11	16	5	31.25		11	11	0	0
33		Cell 3	10	10	0	0		15	19	4	21.0526		10	12	2	16.6667		8	9	1	11.1111		9	10	1	10		10	10	0	0
34	Gland 12	Cell 1	13	13	0	0	10.3704	7	8	1	12.5	15.3555	13	16	3	18.75	21.5909	10	12	2	16.6667	8.88889	10	12	2	16.6667	19.3085	11	11	0	0	0
35		Cell 2	8	9	1	11.1111		9	11	2	18.1818		8	11	3	27.2727		9	10	1	10		10	13	3	23.0769		15	15	0	0
36		Cell 3	8	10	2	20		11	13	2	15.3846		13	16	3	18.75		12	12	0	0		9	11	2	18.1818		13	13	0	0
37	Gland 13	Cell 1	8	9	1	11.1111	5.92593	18	21	3	14.2857	19.5971	11	12	1	8.33333	15.1876	8	10	2	20	20.1347	8	10	2	20	19.0909	11	11	0	0	14.1414
38		Cell 2	15	15	0	0		11	14	3	21.4286		18	22	4	18.1818		7	9	2	22.2222		9	11	2	18.1818		10	11	1	9.09091
39		Cell 3	14	15	1	6.66667		10	13	3	23.0769		17	21	4	19.0476		9	11	2	18.1818							6	9	3	33.3333
40	Gland 14	Cell 1	10	12	2	16.6667	5.55556	10	12	2	16.6667	19.9495	14	16	2	12.5	6.73077	8	10	2	20	15.9259
41		Cell 2	11	11	0	0		9	11	2	18.1818		18	18	0	0		10	12	2	16.6667
42		Cell 3	13	13	0	0		9	12	3	25		12	13	1	7.69231		16	18	2	11.1111
43	Gland 15	Cell 1	10	10	0	0	11.1765	14	19	5	26.3158	29.2265	11	13	2	15.3846	15.3846	10	11	1	9.09091	11.8687
44		Cell 2	9	10	1	10		7	11	4	36.3636							9	11	2	18.1818
45		Cell 3	13	17	4	23.5294		9	12	3	25							11	12	1	8.33333
46	Gland 16	Cell 1	15	16	1	6.25	6.15741	12	16	4	25	21.5812						9	10	1	10	12.4242
47		Cell 2	14	15	1	6.66667		15	18	3	16.6667							10	11	1	9.09091
48		Cell 3	17	18	1	5.55556		10	13	3	23.0769							9	11	2	18.1818
49	Gland 17	Cell 1	19	21	2	9.52381	7.61905	8	10	2	20	19.9145						10	12	2	16.6667	15.7828
50		Cell 2	13	15	2	13.3333		10	12	2	16.6667							9	11	2	18.1818
51		Cell 3	10	10	0	0		10	13	3	23.0769							14	16	2	12.5
52	Gland 18	Cell 1	17	17	0	0	7.93651	9	11	2	18.1818	16.8013						10	10	0	0	2.38095
53		Cell 2	13	14	1	7.14286		7	9	2	22.2222							12	12	0	0
54		Cell 3	10	12	2	16.6667		9	10	1	10							13	14	1	7.14286
55	Gland 19	Cell 1	8	11	3	27.2727	11.8687	15	19	4	21.0526	13.0781						14	16	2	12.5	10.6944
56		Cell 2	10	10	0	0		9	11	2	18.1818							13	15	2	13.3333
57		Cell 3	11	12	1	8.33333		8	8	0	0							15	16	1	6.25
58	Gland 20	Cell 1	10	10	0	0	7.90598	9	11	2	18.1818	20.7126						9	10	1	10	14.0171
59		Cell 2	11	13	2	15.3846		10	14	4	28.5714							11	13	2	15.3846
60		Cell 3	11	12	1	8.33333		11	13	2	15.3846							10	12	2	16.6667
61	Gland 21	Cell 1	14	15	1	6.66667	5.25253	17	18	1	5.55556	18.5185						14	16	2	12.5	13.3333
62		Cell 2	6	6	0	0		11	16	5	31.25							17	20	3	15
63		Cell 3	10	11	1	9.09091		13	16	3	18.75							7	8	1	12.5
64	Gland 22	Cell 1	7	7	0	0	11.6667	7	8	1	12.5	18.109						10	10	0	0	14.9495
65		Cell 2	11	12	1	8.33333		13	16	3	18.75							11	15	4	26.6667
66		Cell 3	11	15	4	26.6667		10	13	3	23.0769							9	11	2	18.1818
67	Gland 23	Cell 1	9	9	0	0	0	9	11	2	18.1818	16.958						10	11	1	9.09091	4.54545
68		Cell 2	10	10	0	0		9	12	3	25							12	12	0	0
69		Cell 3	11	0	1	0		12	13	1	7.69231
