# Supplementary material for: Amyloid-β disrupts APP-regulated protein aggregation and dissociation from recycling endosomal membranes
Source: EMBO J. 2025 Jul 17;44(16):4443–72. doi: 10.1038/s44318-025-00497-y (PMC12361456; doi:10.1038/s44318-025-00497-y)
Supplement: Supplementary file 11 — Source data Fig. 3 [file 44318_2025_497_MOESM11_ESM.zip › EMBO_Figure3-Final/3F/EMBO_Figure3F.xlsx]

## Sheet: Graph 3F
Frequency mini-core contacts per compartment/ minute
Sno.	Cell	GAPDH2	Appl #1	Aβ-Dutch	Aβ-Iowa
1	Cell 1	18	1	1	6
2	Cell 2	16	2	12	0
3	Cell 3	14	1	12	0
4	Cell 4	7	0	2	7
5	Cell 5	13	1	6	0
6	Cell 6	10	3	0	2
7	Cell 7	14	4	7	4
8	Cell 8	15	1	0	0
9	Cell 9	19	8	0	1
10	Cell 10	17	5	5	3
11	Cell 11	20	4	0	0
12	Cell 12	26	5	6	0
13	Cell 13	13	4
14	Cell 14	21	1
15	Cell 15	24	6
16	Cell 16	22	3
