# Supplementary material for: Amyloid-β disrupts APP-regulated protein aggregation and dissociation from recycling endosomal membranes
Source: EMBO J. 2025 Jul 17;44(16):4443–72. doi: 10.1038/s44318-025-00497-y (PMC12361456; doi:10.1038/s44318-025-00497-y)
Supplement: Supplementary file 12 — Source data Fig. 4 [file 44318_2025_497_MOESM12_ESM.zip]

Archive with 66 entries (53 files):
- EMBO_Figure4-Final/
- EMBO_Figure4-Final/4B/
- EMBO_Figure4-Final/4B/dtAppl (GFP-nAPPLc-RFP)_x_td_Whole-cell/
- EMBO_Figure4-Final/4B/dtAppl (GFP-nAPPLc-RFP)_x_td_Whole-cell/dtAppl (GFP-nAPPLc-RFP)_x_td_Composite.gif
- EMBO_Figure4-Final/4B/dtAppl (GFP-nAPPLc-RFP)_x_td_Whole-cell/dtAppl (GFP-nAPPLc-RFP)_x_td_Deconvoluted.dv
- EMBO_Figure4-Final/4B/dtAppl (GFP-nAPPLc-RFP)_x_td_Whole-cell/dtAppl (GFP-nAPPLc-RFP)_x_td_DIC.gif
- EMBO_Figure4-Final/4B/dtAppl (GFP-nAPPLc-RFP)_x_td_Whole-cell/dtAppl (GFP-nAPPLc-RFP)_x_td_GFP.gif
- EMBO_Figure4-Final/4B/dtAppl (GFP-nAPPLc-RFP)_x_td_Whole-cell/dtAppl (GFP-nAPPLc-RFP)_x_td_Merge.gif
- EMBO_Figure4-Final/4B/dtAppl (GFP-nAPPLc-RFP)_x_td_Whole-cell/dtAppl (GFP-nAPPLc-RFP)_x_td_RFP.gif
- EMBO_Figure4-Final/4B/dtAppl (GFP-nAPPLc-RFP)_x_td_Zoom1/
- EMBO_Figure4-Final/4B/dtAppl (GFP-nAPPLc-RFP)_x_td_Zoom1/dtAppl (GFP-nAPPLc-RFP)_x_td_Zoom1_DIC.gif
- EMBO_Figure4-Final/4B/dtAppl (GFP-nAPPLc-RFP)_x_td_Zoom1/dtAppl (GFP-nAPPLc-RFP)_x_td_Zoom1_GFP+RFP.gif
- EMBO_Figure4-Final/4B/dtAppl (GFP-nAPPLc-RFP)_x_td_Zoom1/dtAppl (GFP-nAPPLc-RFP)_x_td_Zoom1_GFP.gif
- EMBO_Figure4-Final/4B/dtAppl (GFP-nAPPLc-RFP)_x_td_Zoom1/dtAppl (GFP-nAPPLc-RFP)_x_td_Zoom1_Merge.gif
- EMBO_Figure4-Final/4B/dtAppl (GFP-nAPPLc-RFP)_x_td_Zoom1/dtAppl (GFP-nAPPLc-RFP)_x_td_Zoom1_RFP.gif
- EMBO_Figure4-Final/4B/dtAppl (GFP-nAPPLc-RFP)_x_td_Zoom2/
- EMBO_Figure4-Final/4B/dtAppl (GFP-nAPPLc-RFP)_x_td_Zoom2/dtAppl (GFP-nAPPLc-RFP)_x_td_Zoom2_DIC.gif
- EMBO_Figure4-Final/4B/dtAppl (GFP-nAPPLc-RFP)_x_td_Zoom2/dtAppl (GFP-nAPPLc-RFP)_x_td_Zoom2_GFP+RFP.gif
- EMBO_Figure4-Final/4B/dtAppl (GFP-nAPPLc-RFP)_x_td_Zoom2/dtAppl (GFP-nAPPLc-RFP)_x_td_Zoom2_GFP.gif
- EMBO_Figure4-Final/4B/dtAppl (GFP-nAPPLc-RFP)_x_td_Zoom2/dtAppl (GFP-nAPPLc-RFP)_x_td_Zoom2_Merge.gif
- EMBO_Figure4-Final/4B/dtAppl (GFP-nAPPLc-RFP)_x_td_Zoom2/dtAppl (GFP-nAPPLc-RFP)_x_td_Zoom2_RFP.gif
- EMBO_Figure4-Final/4B/dtAppl (GFP-nAPPLc-RFP)_x_td_Zoom3/
- EMBO_Figure4-Final/4B/dtAppl (GFP-nAPPLc-RFP)_x_td_Zoom3/dtAppl (GFP-nAPPLc-RFP)_x_td_Zoom3_DIC.gif
- EMBO_Figure4-Final/4B/dtAppl (GFP-nAPPLc-RFP)_x_td_Zoom3/dtAppl (GFP-nAPPLc-RFP)_x_td_Zoom3_GFP+RFP.gif
- EMBO_Figure4-Final/4B/dtAppl (GFP-nAPPLc-RFP)_x_td_Zoom3/dtAppl (GFP-nAPPLc-RFP)_x_td_Zoom3_GFP.gif
- EMBO_Figure4-Final/4B/dtAppl (GFP-nAPPLc-RFP)_x_td_Zoom3/dtAppl (GFP-nAPPLc-RFP)_x_td_Zoom3_Merge.gif
- EMBO_Figure4-Final/4B/dtAppl (GFP-nAPPLc-RFP)_x_td_Zoom3/dtAppl (GFP-nAPPLc-RFP)_x_td_Zoom3_RFP.gif
- EMBO_Figure4-Final/4B/dtAppl (GFP-nAPPLc-RFP)_x_td_Zoom4/
- EMBO_Figure4-Final/4B/dtAppl (GFP-nAPPLc-RFP)_x_td_Zoom4/dtAppl (GFP-nAPPLc-RFP)_x_td_Zoom4_DIC.gif
- EMBO_Figure4-Final/4B/dtAppl (GFP-nAPPLc-RFP)_x_td_Zoom4/dtAppl (GFP-nAPPLc-RFP)_x_td_Zoom4_GFP+RFP.gif
- EMBO_Figure4-Final/4B/dtAppl (GFP-nAPPLc-RFP)_x_td_Zoom4/dtAppl (GFP-nAPPLc-RFP)_x_td_Zoom4_GFP.gif
- EMBO_Figure4-Final/4B/dtAppl (GFP-nAPPLc-RFP)_x_td_Zoom4/dtAppl (GFP-nAPPLc-RFP)_x_td_Zoom4_Merge.gif
- EMBO_Figure4-Final/4B/dtAppl (GFP-nAPPLc-RFP)_x_td_Zoom4/dtAppl (GFP-nAPPLc-RFP)_x_td_Zoom4_RFP.gif
- EMBO_Figure4-Final/4C/
- EMBO_Figure4-Final/4C/nAPPLc-GFP_x_td_Whole-cell/
- EMBO_Figure4-Final/4C/nAPPLc-GFP_x_td_Whole-cell/nAPPLc-GFP_x_td_Composite.gif
- EMBO_Figure4-Final/4C/nAPPLc-GFP_x_td_Whole-cell/nAPPLc-GFP_x_td_Deconvoluted.dv
- EMBO_Figure4-Final/4C/nAPPLc-GFP_x_td_Whole-cell/nAPPLc-GFP_x_td_DIC.gif
- EMBO_Figure4-Final/4C/nAPPLc-GFP_x_td_Whole-cell/nAPPLc-GFP_x_td_GFP.gif
- EMBO_Figure4-Final/4C/nAPPLc-GFP_x_td_Whole-cell/nAPPLc-GFP_x_td_Lys.gif
- EMBO_Figure4-Final/4C/nAPPLc-GFP_x_td_Whole-cell/nAPPLc-GFP_x_td_Merge.gif
- EMBO_Figure4-Final/4C/nAPPLc-GFP_x_td_Zoom1/
- EMBO_Figure4-Final/4C/nAPPLc-GFP_x_td_Zoom1/nAPPLc-GFP_x_td_Zoom1_DIC+GFP.gif
- EMBO_Figure4-Final/4C/nAPPLc-GFP_x_td_Zoom1/nAPPLc-GFP_x_td_Zoom1_DIC.gif
- EMBO_Figure4-Final/4C/nAPPLc-GFP_x_td_Zoom1/nAPPLc-GFP_x_td_Zoom1_Lys.gif
- EMBO_Figure4-Final/4C/nAPPLc-GFP_x_td_Zoom1/nAPPLc-GFP_x_td_Zoom1_Merge.gif
- EMBO_Figure4-Final/4C/nAPPLc-GFP_x_td_Zoom1/nAPPLc-GFP_x_td_Zoom1_RFP.gif
- EMBO_Figure4-Final/4C/nAPPLc-GFP_x_td_Zoom2/
- EMBO_Figure4-Final/4C/nAPPLc-GFP_x_td_Zoom2/nAPPLc-GFP_x_td_Zoom2_DIC+GFP.gif
- EMBO_Figure4-Final/4C/nAPPLc-GFP_x_td_Zoom2/nAPPLc-GFP_x_td_Zoom2_DIC.gif
- EMBO_Figure4-Final/4C/nAPPLc-GFP_x_td_Zoom2/nAPPLc-GFP_x_td_Zoom2_GFP.gif
- EMBO_Figure4-Final/4C/nAPPLc-GFP_x_td_Zoom2/nAPPLc-GFP_x_td_Zoom2_Lys.gif
- EMBO_Figure4-Final/4C/nAPPLc-GFP_x_td_Zoom2/nAPPLc-GFP_x_td_Zoom2_Merge.gif
- EMBO_Figure4-Final/4C/nAPPLc-GFP_x_td_Zoom3/
- EMBO_Figure4-Final/4C/nAPPLc-GFP_x_td_Zoom3/nAPPLc-GFP_x_td_Zoom1__Zoom3_DIC.gif
- EMBO_Figure4-Final/4C/nAPPLc-GFP_x_td_Zoom3/nAPPLc-GFP_x_td_Zoom3_DIC+GFP.gif
- EMBO_Figure4-Final/4C/nAPPLc-GFP_x_td_Zoom3/nAPPLc-GFP_x_td_Zoom3_GFP.gif
- EMBO_Figure4-Final/4C/nAPPLc-GFP_x_td_Zoom3/nAPPLc-GFP_x_td_Zoom3_Lys.gif
- EMBO_Figure4-Final/4C/nAPPLc-GFP_x_td_Zoom3/nAPPLc-GFP_x_td_Zoom3_Merge.gif
- EMBO_Figure4-Final/4C/nAPPLc-GFP_x_td_Zoom4/
- EMBO_Figure4-Final/4C/nAPPLc-GFP_x_td_Zoom4/nAPPLc-GFP_x_td_Zoom4_DIC+GFP.gif
- EMBO_Figure4-Final/4C/nAPPLc-GFP_x_td_Zoom4/nAPPLc-GFP_x_td_Zoom4_DIC.gif
- EMBO_Figure4-Final/4C/nAPPLc-GFP_x_td_Zoom4/nAPPLc-GFP_x_td_Zoom4_GFP.gif
- EMBO_Figure4-Final/4C/nAPPLc-GFP_x_td_Zoom4/nAPPLc-GFP_x_td_Zoom4_Lys.gif
- EMBO_Figure4-Final/4C/nAPPLc-GFP_x_td_Zoom4/nAPPLc-GFP_x_td_Zoom4_Merge.gif
- EMBO_Figure4-Final/Thumbs.db
