# Supplementary material for: Amyloid-β disrupts APP-regulated protein aggregation and dissociation from recycling endosomal membranes
Source: EMBO J. 2025 Jul 17;44(16):4443–72. doi: 10.1038/s44318-025-00497-y (PMC12361456; doi:10.1038/s44318-025-00497-y)
Supplement: Supplementary file 13 — Source data Fig. 5 [file 44318_2025_497_MOESM13_ESM.zip]

Archive with 74 entries (57 files):
- EMBO_Figure5-Final/
- EMBO_Figure5-Final/5B/
- EMBO_Figure5-Final/5B/Appl-sd_x_tdGFPmfas/
- EMBO_Figure5-Final/5B/Appl-sd_x_tdGFPmfas/Appl-sd_x_tdGFPmfas_Composite.gif
- EMBO_Figure5-Final/5B/Appl-sd_x_tdGFPmfas/Appl-sd_x_tdGFPmfas_Deconvoluted.dv
- EMBO_Figure5-Final/5B/Appl-sd_x_tdGFPmfas/Appl-sd_x_tdGFPmfas_DIC.gif
- EMBO_Figure5-Final/5B/Appl-sd_x_tdGFPmfas/Appl-sd_x_tdGFPmfas_GFP.gif
- EMBO_Figure5-Final/5B/Appl-sd_x_tdGFPmfas/Appl-sd_x_tdGFPmfas_Zoom1.gif
- EMBO_Figure5-Final/5B/Appl-sd_x_tdGFPmfas/Appl-sd_x_tdGFPmfas_Zoom2.gif
- EMBO_Figure5-Final/5B/Appl-sd_x_tdGFPmfas/Thumbs.db
- EMBO_Figure5-Final/5B/Appl-sdE1_x_tdGFPmfas/
- EMBO_Figure5-Final/5B/Appl-sdE1_x_tdGFPmfas/Appl-sdE1_x_tdGFPmfas_Composite.gif
- EMBO_Figure5-Final/5B/Appl-sdE1_x_tdGFPmfas/Appl-sdE1_x_tdGFPmfas_Deconvoluted.dv
- EMBO_Figure5-Final/5B/Appl-sdE1_x_tdGFPmfas/Appl-sdE1_x_tdGFPmfas_DIC.gif
- EMBO_Figure5-Final/5B/Appl-sdE1_x_tdGFPmfas/Appl-sdE1_x_tdGFPmfas_GFP.gif
- EMBO_Figure5-Final/5B/Appl-sdE1_x_tdGFPmfas/Appl-sdE1_x_tdGFPmfas_Zoom1.gif
- EMBO_Figure5-Final/5B/Appl-sdE1_x_tdGFPmfas/Appl-sdE1_x_tdGFPmfas_Zoom2.gif
- EMBO_Figure5-Final/5B/Appl-sdE1_x_tdGFPmfas/Appl-sdE1_x_tdGFPmfas_Zoom_z=0um/
- EMBO_Figure5-Final/5B/Appl-sdE1_x_tdGFPmfas/Appl-sdE1_x_tdGFPmfas_Zoom_z=0um/Appl-sdE1_x_tdGFPmfas_z=0um_Zoom1.gif
- EMBO_Figure5-Final/5B/Appl-sdE1_x_tdGFPmfas/Appl-sdE1_x_tdGFPmfas_Zoom_z=0um/Appl-sdE1_x_tdGFPmfas_z=0um_Zoom2.gif
- EMBO_Figure5-Final/5B/Appl-sdE1_x_tdGFPmfas/Appl-sdE1_x_tdGFPmfas_Zoom_z=0um/Thumbs.db
- EMBO_Figure5-Final/5B/Appl-sdE1_x_tdGFPmfas/Appl-sdE1_x_tdGFPmfas_Zoom_z=1.2um/
- EMBO_Figure5-Final/5B/Appl-sdE1_x_tdGFPmfas/Appl-sdE1_x_tdGFPmfas_Zoom_z=1.2um/Appl-sdE1_x_tdGFPmfas_z=1.2um_Zoom1.gif
- EMBO_Figure5-Final/5B/Appl-sdE1_x_tdGFPmfas/Appl-sdE1_x_tdGFPmfas_Zoom_z=1.2um/Appl-sdE1_x_tdGFPmfas_z=1.2um_Zoom2.gif
- EMBO_Figure5-Final/5B/Appl-sdE1_x_tdGFPmfas/Appl-sdE1_x_tdGFPmfas_Zoom_z=1.2um/Thumbs.db
- EMBO_Figure5-Final/5B/Appl-sdE1_x_tdGFPmfas/Appl-sdE1_x_tdGFPmfas_Zoom_z=2.2um/
- EMBO_Figure5-Final/5B/Appl-sdE1_x_tdGFPmfas/Appl-sdE1_x_tdGFPmfas_Zoom_z=2.2um/Appl-sdE1_x_tdGFPmfas_z=2.2um_Zoom1.gif
- EMBO_Figure5-Final/5B/Appl-sdE1_x_tdGFPmfas/Appl-sdE1_x_tdGFPmfas_Zoom_z=2.2um/Appl-sdE1_x_tdGFPmfas_z=2.2um_Zoom2.gif
- EMBO_Figure5-Final/5B/Appl-sdE1_x_tdGFPmfas/Appl-sdE1_x_tdGFPmfas_Zoom_z=2.2um/Thumbs.db
- EMBO_Figure5-Final/5B/Appl-sdE1_x_tdGFPmfas/Appl-sdE1_x_tdGFPmfas_Zoom_z=3.4um/
- EMBO_Figure5-Final/5B/Appl-sdE1_x_tdGFPmfas/Appl-sdE1_x_tdGFPmfas_Zoom_z=3.4um/Appl-sdE1_x_tdGFPmfas_z=3.4um_Zoom1.gif
- EMBO_Figure5-Final/5B/Appl-sdE1_x_tdGFPmfas/Appl-sdE1_x_tdGFPmfas_Zoom_z=3.4um/Appl-sdE1_x_tdGFPmfas_z=3.4um_Zoom2.gif
- EMBO_Figure5-Final/5B/Appl-sdE1_x_tdGFPmfas/Appl-sdE1_x_tdGFPmfas_Zoom_z=3.4um/Thumbs.db
- EMBO_Figure5-Final/5B/Appl-sdE1_x_tdGFPmfas/Appl-sdE1_x_tdGFPmfas_Zoom_z=4.2um/
- EMBO_Figure5-Final/5B/Appl-sdE1_x_tdGFPmfas/Appl-sdE1_x_tdGFPmfas_Zoom_z=4.2um/Appl-sdE1_x_tdGFPmfas_z=4.2um_Zoom1.gif
- EMBO_Figure5-Final/5B/Appl-sdE1_x_tdGFPmfas/Appl-sdE1_x_tdGFPmfas_Zoom_z=4.2um/Appl-sdE1_x_tdGFPmfas_z=4.2um_Zoom2.gif
- EMBO_Figure5-Final/5B/Appl-sdE1_x_tdGFPmfas/Appl-sdE1_x_tdGFPmfas_Zoom_z=4.2um/Thumbs.db
- EMBO_Figure5-Final/5B/Appl-sdE1_x_tdGFPmfas/Appl-sdE1_x_tdGFPmfas_Zoom_z=5.4um/
- EMBO_Figure5-Final/5B/Appl-sdE1_x_tdGFPmfas/Appl-sdE1_x_tdGFPmfas_Zoom_z=5.4um/Appl-sdE1_x_tdGFPmfas_z=5.4um_Zoom1.gif
- EMBO_Figure5-Final/5B/Appl-sdE1_x_tdGFPmfas/Appl-sdE1_x_tdGFPmfas_Zoom_z=5.4um/Appl-sdE1_x_tdGFPmfas_z=5.4um_Zoom2.gif
- EMBO_Figure5-Final/5B/Appl-sdE1_x_tdGFPmfas/Appl-sdE1_x_tdGFPmfas_Zoom_z=5.4um/Thumbs.db
- EMBO_Figure5-Final/5B/Appl-sdE1_x_tdGFPmfas/Thumbs.db
- EMBO_Figure5-Final/5B/Appl-WT_x_tdGFPmfas/
- EMBO_Figure5-Final/5B/Appl-WT_x_tdGFPmfas/Appl-WT_x_tdGFPmfas_Composite.gif
- EMBO_Figure5-Final/5B/Appl-WT_x_tdGFPmfas/Appl-WT_x_tdGFPmfas_Deconvoluted.dv
- EMBO_Figure5-Final/5B/Appl-WT_x_tdGFPmfas/Appl-WT_x_tdGFPmfas_DIC.gif
- EMBO_Figure5-Final/5B/Appl-WT_x_tdGFPmfas/Appl-WT_x_tdGFPmfas_GFP.gif
- EMBO_Figure5-Final/5B/Appl-WT_x_tdGFPmfas/Appl-WT_x_tdGFPmfas_Zoom1.gif
- EMBO_Figure5-Final/5B/Appl-WT_x_tdGFPmfas/Appl-WT_x_tdGFPmfas_Zoom2.gif
- EMBO_Figure5-Final/5B/Appl-WT_x_tdGFPmfas/Thumbs.db
- EMBO_Figure5-Final/5B/w1118_x_tdGFPmfas/
- EMBO_Figure5-Final/5B/w1118_x_tdGFPmfas/Thumbs.db
- EMBO_Figure5-Final/5B/w1118_x_tdGFPmfas/w1118_x_tdGFPmfas_Composite.gif
- EMBO_Figure5-Final/5B/w1118_x_tdGFPmfas/w1118_x_tdGFPmfas_Deconvoluted.dv
- EMBO_Figure5-Final/5B/w1118_x_tdGFPmfas/w1118_x_tdGFPmfas_DIC.gif
- EMBO_Figure5-Final/5B/w1118_x_tdGFPmfas/w1118_x_tdGFPmfas_GFP.gif
- EMBO_Figure5-Final/5B/w1118_x_tdGFPmfas/w1118_x_tdGFPmfas_Zoom1.gif
- EMBO_Figure5-Final/5B/w1118_x_tdGFPmfas/w1118_x_tdGFPmfas_Zoom2.gif
- EMBO_Figure5-Final/5C/
- EMBO_Figure5-Final/5C/EMBO_Figure5C.prism
- EMBO_Figure5-Final/5C/EMBO_Figure5C.xlsx
- EMBO_Figure5-Final/5D/
- EMBO_Figure5-Final/5D/EMBO_Figure5D.prism
- EMBO_Figure5-Final/5D/EMBO_Figure5D.xlsx
- EMBO_Figure5-Final/5E/
- EMBO_Figure5-Final/5E/EMBO_Figure5E.prism
- EMBO_Figure5-Final/5E/EMBO_Figure5E.xlsx
- EMBO_Figure5-Final/5F/
- EMBO_Figure5-Final/5F/EMBO_Figure5F.prism
- EMBO_Figure5-Final/5F/EMBO_Figure5F.xlsx
- EMBO_Figure5-Final/5G/
- EMBO_Figure5-Final/5G/EMBO_Figure5G.prism
- EMBO_Figure5-Final/5G/EMBO_Figure5G.xlsx
- EMBO_Figure5-Final/Thumbs.db
