# Supplementary material for: Amyloid-β disrupts APP-regulated protein aggregation and dissociation from recycling endosomal membranes
Source: EMBO J. 2025 Jul 17;44(16):4443–72. doi: 10.1038/s44318-025-00497-y (PMC12361456; doi:10.1038/s44318-025-00497-y)
Supplement: Supplementary file 13 — Source data Fig. 5 [file 44318_2025_497_MOESM13_ESM.zip › EMBO_Figure5-Final/5C/EMBO_Figure5C.xlsx]

## Sheet: Graph 5C
No. DCGs Compartments per SC
			w1118		Appl-WT		Appl-Δsd		Appl-ΔsdE1
Sno.	Gland	Cell	No. DCGs Compartments per SC	No. DCGs Compartments per SC (Mean per AG)	No. DCGs Compartments per SC	No. DCGs Compartments per SC (Mean per AG)	No. DCGs Compartments per SC	No. DCGs Compartments per SC (Mean per AG)	No. DCGs Compartments per SC	No. DCGs Compartments per SC (Mean per AG)
1	Gland 1	Cell 1	11	13	11	11.6667	8	8.33333	32	22
2		Cell 2	14		13		2		14
3		Cell 3	14		11		15		20
4	Gland 2	Cell 1	9	10.6667	6	6.33333	1	2.66667	16	18
5		Cell 2	12		8		3		27
6		Cell 3	11		5		4		11
7	Gland 3	Cell 1	9	13.3333	7	8.66667	4	10	3	7.33333
8		Cell 2	20		8		22		11
9		Cell 3	11		11		4		8
10	Gland 4	Cell 1	11	9.33333	6	7.33333	1	5.66667	6	7.33333
11		Cell 2	8		7		5		9
12		Cell 3	9		9		11		7
13	Gland 5	Cell 1	9	11.3333	6	7.33333	2	4.33333	15	10
14		Cell 2	10		11		3		4
15		Cell 3	15		5		8		11
16	Gland 6	Cell 1	9	11	2	3.33333	13	9.33333	9	9.66667
17		Cell 2	11		5		4		11
18		Cell 3	13		3		11		9
19	Gland 7	Cell 1	10	10.6667	3	4.66667	3	4	13	8.33333
20		Cell 2	11		3		4		7
21		Cell 3	11		8		5		5
22	Gland 8	Cell 1	9	12.6667	4	3.33333	16	10.3333	11	10.3333
23		Cell 2	13		4		10		10
24		Cell 3	16		2		5		10
25	Gland 9	Cell 1	8	10	4	4.66667	3	6.33333	8	8
26		Cell 2	11		5		5		7
27		Cell 3	11		5		11		9
28	Gland 10	Cell 1	10	11.6667	10	6.66667	13	7.33333	10	10.6667
29		Cell 2	11		6		2		16
30		Cell 3	14		4		7		6
31	Gland 11	Cell 1	10	10.3333	6	5	8	7.33333	7	9
32		Cell 2	11		7		7		8
33		Cell 3	10		2		7		12
34	Gland 12	Cell 1	11	13	4	5.33333	6	6.33333	16	13
35		Cell 2	15		10		6		10
36		Cell 3	13		2		7		13
37	Gland 13	Cell 1	11	9	11	11	8	7.66667	21	19
38		Cell 2	10		11		12		17
39		Cell 3	6		11		3		19
40	Gland 14	Cell 1	8	8.66667	14	9.66667	9	9.33333	5	5.66667
41		Cell 2	7		9		9		6
42		Cell 3	11		6		10		6
43	Gland 15	Cell 1	10	10.6667	8	9.33333	8	7	9	5
44		Cell 2	13		10		6		2
45		Cell 3	9		10		7		4
46	Gland 16	Cell 1	10	11	11	11	10	9	8	7.33333
47		Cell 2	11		13		10		7
48		Cell 3	12		9		7		7
49	Gland 17	Cell 1	15	11	9	9.33333	4	4	7	8.33333
50		Cell 2	11		10		4		6
51		Cell 3	7		9		4		12
52	Gland 18	Cell 1	14	12.3333	9	9	6	6.33333	7	8.33333
53		Cell 2	13		9		7		11
54		Cell 3	10		9		6		7
55	Gland 19	Cell 1	14	11.3333	9	10	6	5.33333	7	7
56		Cell 2	10		10		4		7
57		Cell 3	10		11		6		7
58	Gland 20	Cell 1	10	12.3333	7	8	6	4.66667	8	8.66667
59		Cell 2	10		8		5		9
60		Cell 3	17		9		3		9
61	Gland 21	Cell 1	11	12.6667	10	9.33333	6	6.33333	13	12
62		Cell 2	17		9		7		14
63		Cell 3	10		9		6		9
64	Gland 22	Cell 1	8	12.6667	12	9.66667	4	5.33333	7	15.3333
65		Cell 2	11		7		6		18
66		Cell 3	19		10		6		21
67	Gland 23	Cell 1	15	11	9	7.66667	8	9.5	8	8.5
68		Cell 2	8		6		11		9
69		Cell 3	10		8
70	Gland 24	Cell 1	18	16.3333	8	8.33333
71		Cell 2	15		8
72		Cell 3	16		9
73	Gland 25	Cell 1	9	8.66667	9	7.66667
74		Cell 2	7		6
75		Cell 3	10		8
76	Gland 26	Cell 1	9	9	8	8
77		Cell 2
78		Cell 3
