# Supplementary material for: Amyloid-β disrupts APP-regulated protein aggregation and dissociation from recycling endosomal membranes
Source: EMBO J. 2025 Jul 17;44(16):4443–72. doi: 10.1038/s44318-025-00497-y (PMC12361456; doi:10.1038/s44318-025-00497-y)
Supplement: Supplementary file 13 — Source data Fig. 5 [file 44318_2025_497_MOESM13_ESM.zip › EMBO_Figure5-Final/5D/EMBO_Figure5D.xlsx]

## Sheet: Graph 5D
% Abnormal cores per SC
			w1118				Appl-WT				Appl-Δsd				Appl-ΔsdE1
Sno.	Gland	Cell	No. DCGs Compartments per SC	No. Abnormal cores per SC	% Abnormal cores per SC	% Abnormal cores per SC (Mean per AG)	No. DCGs Compartments per SC	No. Abnormal cores per SC	% Abnormal cores per SC	% Abnormal cores per SC (Mean per AG)	No. DCGs Compartments per SC	No. Abnormal cores per SC	% Abnormal cores per SC	% Abnormal cores per SC (Mean per AG)	No. DCGs Compartments per SC	No. Abnormal cores per SC	% Abnormal cores per SC	% Abnormal cores per SC (Mean per AG)
1	Gland 1	Cell 1	11	2	18.1818	17.9654	11	0	0	14.2191	8	2	25	12.7778	32	32	100	100
2		Cell 2	14	2	14.2857		13	2	15.3846		2	0	0		14	14	100
3		Cell 3	14	3	21.4286		11	3	27.2727		15	2	13.3333		20	20	100
4	Gland 2	Cell 1	9	0	0	2.77778	6	1	16.6667	57.2222	1	1	100	77.7778	16	16	100	54.6577
5		Cell 2	12	1	8.33333		8	6	75		3	1	33.3333		27	5	18.5185
6		Cell 3	11	0	0		5	4	80		4	4	100		11	5	45.4545
7	Gland 3	Cell 1	9	0	0	4.69697	7	5	71.4286	79.1126	4	1	25	31.0606	3	0	0	19.697
8		Cell 2	20	1	5		8	6	75		22	4	18.1818		11	1	9.09091
9		Cell 3	11	1	9.09091		11	10	90.9091		4	2	50		8	4	50
10	Gland 4	Cell 1	11	2	18.1818	13.931	6	6	100	62.4339	1	1	100	71.5152	6	0	0	17.9894
11		Cell 2	8	1	12.5		7	3	42.8571		5	3	60		9	1	11.1111
12		Cell 3	9	1	11.1111		9	4	44.4444		11	6	54.5455		7	3	42.8571
13	Gland 5	Cell 1	9	2	22.2222	15.1852	6	4	66.6667	41.6162	2	1	50	16.6667	15	15	100	72.7273
14		Cell 2	10	1	10		11	2	18.1818		3	0	0		4	4	100
15		Cell 3	15	2	13.3333		5	2	40		8	0	0		11	2	18.1818
16	Gland 6	Cell 1	9	2	22.2222	10.4377	2	0	0	53.3333	13	3	23.0769	19.0559	9	9	100	43.771
17		Cell 2	11	1	9.09091		5	3	60		4	1	25		11	1	9.09091
18		Cell 3	13	0	0		3	3	100		11	1	9.09091		9	2	22.2222
19	Gland 7	Cell 1	10	0	0	15.1515	3	3	100	83.3333	3	0	0	13.3333	13	3	23.0769	45.7875
20		Cell 2	11	1	9.09091		3	3	100		4	0	0		7	1	14.2857
21		Cell 3	11	4	36.3636		8	4	50		5	2	40		5	5	100
22	Gland 8	Cell 1	9	0	0	10.8974	4	3	75	91.6667	16	3	18.75	16.25	11	3	27.2727	32.4242
23		Cell 2	13	1	7.69231		4	4	100		10	1	10		10	4	40
24		Cell 3	16	4	25		2	2	100		5	1	20		10	3	30
25	Gland 9	Cell 1	8	1	12.5	10.2273	4	4	100	80	3	3	100	49.0909	8	2	25	37.4339
26		Cell 2	11	0	0		5	4	80		5	1	20		7	3	42.8571
27		Cell 3	11	2	18.1818		5	3	60		11	3	27.2727		9	4	44.4444
28	Gland 10	Cell 1	10	5	50	40.0433	10	4	40	35.5556	13	1	7.69231	7.32601	10	10	100	100
29		Cell 2	11	3	27.2727		6	4	66.6667		2	0	0		16	16	100
30		Cell 3	14	6	42.8571		4	0	0		7	1	14.2857		6	6	100
31	Gland 11	Cell 1	10	3	30	29.697	6	1	16.6667	36.5079	8	2	25	22.619	7	7	100	52.7778
32		Cell 2	11	1	9.09091		7	3	42.8571		7	3	42.8571		8	2	25
33		Cell 3	10	5	50		2	1	50		7	0	0		12	4	33.3333
34	Gland 12	Cell 1	11	5	45.4545	26.9464	4	4	100	73.3333	6	3	50	22.2222	16	6	37.5	18.3974
35		Cell 2	15	3	20		10	2	20		6	1	16.6667		10	1	10
36		Cell 3	13	2	15.3846		2	2	100		7	0	0		13	1	7.69231
37	Gland 13	Cell 1	11	1	9.09091	3.0303	11	0	0	0	8	0	0	19.4444	21	21	100	100
38		Cell 2	10	0	0		11	0	0		12	3	25		17	17	100
39		Cell 3	6	0	0		11	0	0		3	1	33.3333		19	19	100
40	Gland 14	Cell 1	8	1	12.5	10.2273	14	0	0	5.55556	9	3	33.3333	18.1481	5	4	80	43.3333
41		Cell 2	7	0	0		9	0	0		9	1	11.1111		6	1	16.6667
42		Cell 3	11	2	18.1818		6	1	16.6667		10	1	10		6	2	33.3333
43	Gland 15	Cell 1	10	3	30	21.1111	8	0	0	3.33333	8	0	0	0	9	7	77.7778	92.5926
44		Cell 2	13	0	0		10	0	0		6	0	0		2	2	100
45		Cell 3	9	3	33.3333		10	1	10		7	0	0		4	4	100
46	Gland 16	Cell 1	10	1	10	11.9192	11	5	45.4545	22.5589	10	6	60	30	8	8	100	76.1905
47		Cell 2	11	1	9.09091		13	0	0		10	3	30		7	7	100
48		Cell 3	12	2	16.6667		9	2	22.2222		7	0	0		7	2	28.5714
49	Gland 17	Cell 1	15	1	6.66667	8.28283	9	0	0	0	4	0	0	8.33333	7	2	28.5714	53.9683
50		Cell 2	11	2	18.1818		10	0	0		4	1	25		6	6	100
51		Cell 3	7	0	0		9	0	0		4	0	0		12	4	33.3333
52	Gland 18	Cell 1	14	0	0	19.4872	9	2	22.2222	22.2222	6	0	0	16.6667	7	3	42.8571	39.3939
53		Cell 2	13	5	38.4615		9	3	33.3333		7	0	0		11	2	18.1818
54		Cell 3	10	2	20		9	1	11.1111		6	3	50		7	4	57.1429
55	Gland 19	Cell 1	14	1	7.14286	15.7143	9	1	11.1111	19.1582	6	0	0	16.6667	7	5	71.4286	52.381
56		Cell 2	10	4	40		10	1	10		4	0	0		7	4	57.1429
57		Cell 3	10	0	0		11	4	36.3636		6	3	50		7	2	28.5714
58	Gland 20	Cell 1	10	0	0	13.1373	7	2	28.5714	21.0979	6	2	33.3333	35.5556	8	6	75	62.037
59		Cell 2	10	1	10		8	1	12.5		5	2	40		9	6	66.6667
60		Cell 3	17	5	29.4118		9	2	22.2222		3	1	33.3333		9	4	44.4444
61	Gland 21	Cell 1	11	5	45.4545	36.328	10	2	20	17.7778	6	3	50	32.5397	13	12	92.3077	97.4359
62		Cell 2	17	4	23.5294		9	2	22.2222		7	1	14.2857		14	14	100
63		Cell 3	10	4	40		9	1	11.1111		6	2	33.3333		9	9	100
64	Gland 22	Cell 1	8	3	37.5	35.1475	12	1	8.33333	6.11111	4	2	50	22.2222	7	6	85.7143	95.2381
65		Cell 2	11	4	36.3636		7	0	0		6	1	16.6667		18	18	100
66		Cell 3	19	6	31.5789		10	1	10		6	0	0		21	21	100
67	Gland 23	Cell 1	15	1	6.66667	2.22222	9	0	0	23.6111	8	1	12.5	19.8864	8	5	62.5	31.25
68		Cell 2	8	0	0		6	2	33.3333		11	3	27.2727		9	0	0
69		Cell 3	10	0	0		8	3	37.5
70	Gland 24	Cell 1	18	4	22.2222	11.8519	8	3	37.5	24.537
71		Cell 2	15	2	13.3333		8	2	25
72		Cell 3	16	0	0		9	1	11.1111
73	Gland 25	Cell 1	9	1	11.1111	7.03704	9	0	0	5.55556
74		Cell 2	7	0	0		6	1	16.6667
75		Cell 3	10	1	10		8	0	0
76	Gland 26	Cell 1	9	0	0	0	8	1	12.5	12.5
77		Cell 2
78		Cell 3
