# Supplementary material for: Amyloid-β disrupts APP-regulated protein aggregation and dissociation from recycling endosomal membranes
Source: EMBO J. 2025 Jul 17;44(16):4443–72. doi: 10.1038/s44318-025-00497-y (PMC12361456; doi:10.1038/s44318-025-00497-y)
Supplement: Supplementary file 13 — Source data Fig. 5 [file 44318_2025_497_MOESM13_ESM.zip › EMBO_Figure5-Final/5E/EMBO_Figure5E.xlsx]

## Sheet: Graph 5E
% Acidified Compartments per SC
			w1118					Appl-WT					Appl-Δsd					Appl-ΔsdE1
Sno.	Gland	Cell	No. DCGs Compartments per SC	Total No. of Compartments per SC	No. Acidified Compartments per SC	% Acidified Compartments per SC	% Acidified Compartments per SC (Mean per AG)	No. DCGs Compartments per SC	Total No. of Compartments per SC	No. Acidified Compartments per SC	% Acidified Compartments per SC	% Acidified Compartments per SC (Mean per AG)	No. DCGs Compartments per SC	Total No. of Compartments per SC	No. Acidified Compartments per SC	% Acidified Compartments per SC	% Acidified Compartments per SC (Mean per AG)	No. DCGs Compartments per SC	Total No. of Compartments per SC	No. Acidified Compartments per SC	% Acidified Compartments per SC	% Acidified Compartments per SC (Mean per AG)
1	Gland 1	Cell 1	11	11	0	0	2.22222	11	13	1	7.69231	9.09188	8	20	12	60	50.5882	32	55	23	41.8182	39.2547
2		Cell 2	14	15	1	6.66667		13	16	1	6.25		2	10	8	80		14	20	6	30
3		Cell 3	14	14	0	0		11	15	2	13.3333		15	17	2	11.7647		20	37	17	45.9459
4	Gland 2	Cell 1	9	10	1	10	8.67521	6	8	1	12.5	15.2778	1	16	15	93.75	78.1031	16	20	4	20	24.492
5		Cell 2	12	13	1	7.69231		8	10	0	0		3	13	10	76.9231		27	33	6	18.1818
6		Cell 3	11	12	1	8.33333		5	9	3	33.3333		4	11	7	63.6364		11	17	6	35.2941
7	Gland 3	Cell 1	9	11	2	18.1818	8.83838	7	10	2	20	18.8889	4	14	10	71.4286	54.0777	3	4	1	25	12.037
8		Cell 2	20	20	0	0		8	12	2	16.6667		22	29	7	24.1379		11	11	0	0
9		Cell 3	11	12	1	8.33333		11	15	3	20		4	12	8	66.6667		8	9	1	11.1111
10	Gland 4	Cell 1	11	11	0	0	0	6	10	4	40	26.3636	1	10	9	90	45.2778	6	6	0	0	0
11		Cell 2	8	8	0	0		7	10	3	30		5	8	3	37.5		9	9	0	0
12		Cell 3	9	9	0	0		9	11	1	9.09091		11	12	1	8.33333		7	7	0	0
13	Gland 5	Cell 1	9	9	0	0	3.0303	6	10	3	30	16.6667	2	12	10	83.3333	73.3333	15	24	9	37.5	33.7963
14		Cell 2	10	11	1	9.09091		11	11	0	0		3	10	7	70		4	9	5	55.5556
15		Cell 3	15	15	0	0		5	10	2	20		8	24	16	66.6667		11	12	1	8.33333
16	Gland 6	Cell 1	9	9	0	0	8.88889	2	6	2	33.3333	34.3915	13	25	12	48	51.1852	9	15	6	40	16.1111
17		Cell 2	11	15	4	26.6667		5	7	1	14.2857		4	9	5	55.5556		11	12	1	8.33333
18		Cell 3	13	13	0	0		3	9	5	55.5556		11	22	11	50		9	9	0	0
19	Gland 7	Cell 1	10	10	0	0	2.77778	3	6	2	33.3333	28.2828	3	11	8	72.7273	63.1313	13	13	0	0	14.8148
20		Cell 2	11	11	0	0		3	6	2	33.3333		4	8	4	50		7	7	0	0
21		Cell 3	11	12	1	8.33333		8	11	2	18.1818		5	15	10	66.6667		5	9	4	44.4444
22	Gland 8	Cell 1	9	11	2	18.1818	10.5051	4	6	2	33.3333	36.5079	16	29	13	44.8276	46.6886	11	11	0	0	3.0303
23		Cell 2	13	15	2	13.3333		4	9	3	33.3333		10	14	4	28.5714		10	10	0	0
24		Cell 3	16	16	0	0		2	7	3	42.8571		5	15	10	66.6667		10	11	1	9.09091
25	Gland 9	Cell 1	8	8	0	0	2.77778	4	5	0	0	16.1905	3	12	9	75	63.0952	8	9	1	11.1111	11.2037
26		Cell 2	11	11	0	0		5	10	2	20		5	14	9	64.2857		7	8	1	12.5
27		Cell 3	11	12	1	8.33333		5	7	2	28.5714		11	22	11	50		9	10	1	10
28	Gland 10	Cell 1	10	10	0	0	2.22222	10	14	3	21.4286	24.5503	13	17	4	23.5294	40.0654	10	10	0	0	21.2698
29		Cell 2	11	11	0	0		6	9	2	22.2222		2	6	4	66.6667		16	21	5	23.8095
30		Cell 3	14	15	1	6.66667		4	10	3	30		7	10	3	30		6	10	4	40
31	Gland 11	Cell 1	10	10	0	0	0	6	7	0	0	13.3333	8	11	3	27.2727	30.3872	7	8	1	12.5	10.8333
32		Cell 2	11	11	0	0		7	10	2	20		7	12	5	41.6667		8	8	0	0
33		Cell 3	10	10	0	0		2	5	1	20		7	9	2	22.2222		12	15	3	20
34	Gland 12	Cell 1	11	11	0	0	0	4	6	1	16.6667	21.6667	6	16	10	62.5	56.25	16	16	0	0	0
35		Cell 2	15	15	0	0		10	12	1	8.33333		6	12	6	50		10	10	0	0
36		Cell 3	13	13	0	0		2	5	2	40		7	16	9	56.25		13	13	0	0
37	Gland 13	Cell 1	11	11	0	0	14.1414	11	17	5	29.4118	16.6293	8	16	8	50	44.1667	21	24	3	12.5	16.1111
38		Cell 2	10	11	1	9.09091		11	14	1	7.14286		12	15	3	20		17	20	3	15
39		Cell 3	6	9	3	33.3333		11	15	2	13.3333		3	8	5	62.5		19	24	5	20.8333
40	Gland 14	Cell 1	8	10	2	20	9.44444	14	16	2	12.5	12.9986	9	17	8	47.0588	34.8091	5	8	3	37.5	38.7626
41		Cell 2	7	7	0	0		9	13	2	15.3846		9	10	1	10		6	11	5	45.4545
42		Cell 3	11	12	1	8.33333		6	9	1	11.1111		10	19	9	47.3684		6	9	3	33.3333
43	Gland 15	Cell 1	10	10	0	0	0	8	12	2	16.6667	16.6667	8	11	3	27.2727	34.5455	9	15	6	40	49.8413
44		Cell 2	13	13	0	0		10	12	2	16.6667		6	10	4	40		2	6	4	66.6667
45		Cell 3	9	9	0	0		10	12	2	16.6667		7	11	4	36.3636		4	7	3	42.8571
46	Gland 16	Cell 1	10	13	3	23.0769	13.0342	11	14	1	7.14286	18.6772	10	25	15	60	48.8889	8	11	3	27.2727	13.2576
47		Cell 2	11	12	1	8.33333		13	18	4	22.2222		10	15	5	33.3333		7	8	1	12.5
48		Cell 3	12	13	1	7.69231		9	15	4	26.6667		7	15	8	53.3333		7	7	0	0
49	Gland 17	Cell 1	15	15	0	0	2.77778	9	13	3	23.0769	13.9423	4	11	7	63.6364	60.9428	7	7	0	0	13.0952
50		Cell 2	11	12	1	8.33333		10	16	3	18.75		4	11	7	63.6364		6	8	2	25
51		Cell 3	7	7	0	0		9	10	0	0		4	9	5	55.5556		12	14	2	14.2857
52	Gland 18	Cell 1	14	16	2	12.5	6.54762	9	11	0	0	7.69231	6	14	8	57.1429	48.088	7	10	3	30	17.1429
53		Cell 2	13	14	1	7.14286		9	13	3	23.0769		7	12	5	41.6667		11	14	3	21.4286
54		Cell 3	10	10	0	0		9	10	0	0		6	11	5	45.4545		7	7	0	0
55	Gland 19	Cell 1	14	16	2	12.5	4.16667	9	10	0	0	2.5641	6	11	5	45.4545	45.1515	7	9	2	22.2222	26.936
56		Cell 2	10	10	0	0		10	12	0	0		4	8	4	50		7	9	2	22.2222
57		Cell 3	10	10	0	0		11	13	1	7.69231		6	10	4	40		7	11	4	36.3636
58	Gland 20	Cell 1	10	11	1	9.09091	12.5745	7	9	2	22.2222	20.6349	6	10	4	40	54.8485	8	10	2	20	12.7273
59		Cell 2	10	13	3	23.0769		8	9	1	11.1111		5	11	6	54.5455		9	9	0	0
60		Cell 3	17	18	1	5.55556		9	14	4	28.5714		3	10	7	70		9	11	2	18.1818
61	Gland 21	Cell 1	11	11	0	0	3.50877	10	11	0	0	6.36364	6	9	3	33.3333	26.3889	13	13	0	0	20.7407
62		Cell 2	17	19	2	10.5263		9	10	1	10		7	8	1	12.5		14	18	4	22.2222
63		Cell 3	10	10	0	0		9	11	1	9.09091		6	9	3	33.3333		9	15	6	40
64	Gland 22	Cell 1	8	8	0	0	4.54545	12	14	2	14.2857	4.7619	4	8	4	50	41.6667	7	8	1	12.5	13.0952
65		Cell 2	11	11	0	0		7	8	0	0		6	12	6	50		18	21	3	14.2857
66		Cell 3	19	22	3	13.6364		10	11	0	0		6	8	2	25		21	24	3	12.5
67	Gland 23	Cell 1	15	15	0	0	6.73401	9	10	0	0	3.33333	8	11	3	27.2727	29.2614	8	8	0	0	0
68		Cell 2	8	9	1	11.1111		6	7	0	0		11	16	5	31.25		9	9	0	0
69		Cell 3	10	11	1	9.09091		8	10	1	10
70	Gland 24	Cell 1	18	19	1	5.26316	7.01754	8	10	1	10	7.03704
71		Cell 2	15	15	0	0		8	9	1	11.1111
72		Cell 3	16	19	3	15.7895		9	9	0	0
73	Gland 25	Cell 1	9	9	0	0	3.0303	9	12	2	16.6667	9.25926
74		Cell 2	7	7	0	0		6	6	0	0
75		Cell 3	10	11	1	9.09091		8	9	1	11.1111
76	Gland 26	Cell 1	9	11	2	18.1818	18.1818	8	11	1	9.09091	9.09091
77		Cell 2
78		Cell 3
