# Supplementary material for: Amyloid-β disrupts APP-regulated protein aggregation and dissociation from recycling endosomal membranes
Source: EMBO J. 2025 Jul 17;44(16):4443–72. doi: 10.1038/s44318-025-00497-y (PMC12361456; doi:10.1038/s44318-025-00497-y)
Supplement: Supplementary file 13 — Source data Fig. 5 [file 44318_2025_497_MOESM13_ESM.zip › EMBO_Figure5-Final/5F/EMBO_Figure5F.xlsx]

## Sheet: Graph 5F
% Lysosomal Area per SC
			w1118				Appl-WT				Appl-Δsd				Appl-ΔsdE1
Sno.	Gland	Cell	SC Area (pixels)	Lysosomal Area per SC (pixels)	% Lysosomal Area per SC	% Lysosomal Area per SC (Mean per AG)	SC Area (pixels)	Lysosomal Area per SC (pixels)	% Lysosomal Area per SC	% Lysosomal Area per SC (Mean per AG)	SC Area (pixels)	Lysosomal Area per SC (pixels)	% Lysosomal Area per SC	% Lysosomal Area per SC (Mean per AG)	SC Area (pixels)	Lysosomal Area per SC (pixels)	% Lysosomal Area per SC	% Lysosomal Area per SC (Mean per AG)
1	Gland 1	Cell 1	681.983	109.155	16.0055	13.4951	925218	116459	12.5872	15.346	712.056	281.421	39.5223	39.6155	1354.21	211.157	15.5927	21.4479
2		Cell 2	642.775	67.628	10.5213		556.488	104.043	18.6964		554.261	247.325	44.6225		1497.76	462.517	30.8807
3		Cell 3	714.119	99.681	13.9586		698.076	102.996	14.7543		629.515	218.453	34.7018		2290.88	409.386	17.8702
4	Gland 2	Cell 1	671.555	66.314	9.87469	11.0911	610.804	77.85	12.7455	12.2437	739.614	228.819	30.9376	27.2545	858.714	224.899	26.1902	29.3555
5		Cell 2	597.41	70.799	11.851		479.911	53.115	11.0677		611.471	154.192	25.2166		761.783	231.796	30.4281
6		Cell 3	601.823	69.496	11.5476		642.775	83.033	12.9179		584.18	149.604	25.6092		526.498	165.574	31.4482
7	Gland 3	Cell 1	599.627	79.995	13.3408	10.7524	712.671	112.008	15.7166	19.4959	701.043	152.19	21.7091	26.1936	419.96	136.713	32.5538	28.8248
8		Cell 2	664.34	61.12	9.20011		762.225	161.13	21.1394		847.845	232.155	27.3818		497.092	132.258	26.6063
9		Cell 3	657.032	63.84	9.71642		570.796	123.473	21.6317		457.187	134.824	29.4899		453.359	123.832	27.3143
10	Gland 4	Cell 1	986501	59860.1	6.06792	8.43186	712.569	116.914	16.4074	16.5078	665.889	195.462	29.3535	21.6449	508.054	144.965	28.5334	22.6878
11		Cell 2	937941	73830.1	7.87151		827.964	121.327	14.6537		711.953	95.319	13.3884		475.99	122.641	25.7655
12		Cell 3	1.02411e+06	116300	11.3562		585.832	108.159	18.4625		1025.78	227.649	22.1929		401.465	55.26	13.7646
13	Gland 5	Cell 1	978701	98493.4	10.0637	10.8992	728.026	133.664	18.3598	17.553	1059.4	209.595	19.7843	27.4583	510.558	240.941	47.1917	31.4698
14		Cell 2	642.088	64.692	10.0753		724.598	99.671	13.7554		567.707	199.28	35.1026		600.848	155.393	25.8623
15		Cell 3	546.584	68.644	12.5587		753.593	154.818	20.544		649.919	178.65	27.488		581.737	124.232	21.3554
16	Gland 6	Cell 1	679.068	77.029	11.3433	10.4615	637.982	206.27	32.3316	21.7271	731.782	209.565	28.6376	32.4916	585.227	225.401	38.5151	29.1688
17		Cell 2	581.327	53.874	9.26742		470.304	104.639	22.2492		595.521	139.227	23.379		434.679	150.774	34.6863
18		Cell 3	677.806	73.026	10.7739		635.262	67.34	10.6004		660.778	300.378	45.4582		591.067	84.552	14.305
19	Gland 7	Cell 1	615.915	65.678	10.6635	9.92134	613.996	145.817	23.7489	16.01	414.962	124.489	30.0001	29.2602	727.769	137.821	18.9375	24.102
20		Cell 2	2204.78	321.912	14.6007		643.597	67.392	10.4711		491.252	103.551	21.079		793.652	123.657	15.5808
21		Cell 3	432.236	19.45	4.49986		602.449	83.198	13.81		562.606	206.485	36.7015		682.106	257.753	37.7878
22	Gland 8	Cell 1	556.201	20.415	3.67044	3.69266	633.99	92.219	14.5458	14.639	859.042	250.342	29.142	24.6325	583.472	132.197	22.657	27.9344
23		Cell 2	673.033	31.551	4.68788		645.372	97.782	15.1513		575.353	150.836	26.2163		650.74	189.694	29.1505
24		Cell 3	609.49	16.576	2.71965		645.926	91.85	14.2199		881.027	163.337	18.5394		613.432	196.273	31.9959
25	Gland 9	Cell 1	492.843	25.906	5.25644	3.26287	690.225	128.81	18.662	19.9606	1028.3	367.923	35.7797	28.88	477.222	89.92	18.8424	26.382
26		Cell 2	454.949	4.619	1.01528		659.002	73.888	11.2121		990.223	241.167	24.3548		372.891	126.582	33.9461
27		Cell 3	515.967	18.146	3.51689		456.14	136.877	30.0077		753.706	199.773	26.5054		486.675	128.276	26.3576
28	Gland 10	Cell 1	603.999	11.803	1.95414	2.96488	491.96	96.889	19.6945	18.2599	914.579	243.548	26.6295	33.1397	555.144	217.909	39.2527	38.1321
29		Cell 2	614.612	25.444	4.13985		485.197	90.803	18.7147		646.984	218.32	33.7443		524.835	158.379	30.1769
30		Cell 3	649.775	18.198	2.80066		446.646	73.119	16.3707		822.165	321.018	39.0454		417.128	187.569	44.9668
31	Gland 11	Cell 1	616.387	22.436	3.63992	6.11089	510.866	144.985	28.3802	21.3236	643.874	150.035	23.3019	20.9265	646.173	127.722	19.7659	18.7491
32		Cell 2	576.031	43.918	7.62424		496.353	78.158	15.7465		547.518	130.462	23.8279		495.409	91.953	18.561
33		Cell 3	616.1	43.549	7.0685		516.491	102.493	19.8441		601.402	94.118	15.6498		501.608	89.89	17.9204
34	Gland 12	Cell 1	677.138	41.24	6.09034	4.07059	504.626	106.814	21.167	21.3223	836.277	213.927	25.5809	22.3053	576.78	283.617	49.1725	33.9483
35		Cell 2	845.268	30.606	3.62086		492.453	113.435	23.0347		607.386	96.551	15.8962		465.87	159.396	34.2147
36		Cell 3	684.641	17.12	2.50058		476.493	94.18	19.7652		676.615	172.123	25.4388		807.847	149.111	18.4578
37	Gland 13	Cell 1	687.895	8.273	1.20265	5.61381	569.041	127.865	22.4703	18.2724	642.108	107.01	16.6654	18.3198	653.809	162.187	24.8065	28.0137
38		Cell 2	1590.25	123.867	7.78916		542.129	99.425	18.3397		688.654	151.872	22.0535		691.497	185.742	26.8609
39		Cell 3	1588.04	124.655	7.84961		589.568	82.582	14.0072		650.371	105.624	16.2406		621.078	201.066	32.3737
40	Gland 14	Cell 1	1618.47	158.42	9.78826	7.61029	593.13	69.28	11.6804	13.5153	989.422	207.183	20.9398	22.1499	628.396	108.57	17.2773	18.2429
41		Cell 2	1599.58	129.595	8.10183		505.529	59.211	11.7127		720.225	108.652	15.0858		624.034	138.375	22.1743
42		Cell 3	1539.64	76.07	4.94077		556.068	95.381	17.1528		670.795	204.084	30.4242		644.756	98.501	15.2773
43	Gland 15	Cell 1	1329.4	102.557	7.71452	8.54765	503.025	66.981	13.3156	12.6754	646.953	125.895	19.4597	17.5009	735.098	119.346	16.2354	21.5211
44		Cell 2	1571.3	99.482	6.33118		625.82	79.031	12.6284		632.491	78.004	12.3328		810.782	138.991	17.1428
45		Cell 3	1656.94	192.159	11.5972		608.238	73.488	12.0821		624.239	129.282	20.7103		478.843	149.327	31.185
46	Gland 16	Cell 1	1561.66	164.254	10.5179	13.3237	949.927	97.074	10.2191	14.8383	520.596	188.77	36.2604	28.5653	476.524	183.238	38.453	25.7632
47		Cell 2	1676.3	245.317	14.6344		1110.48	165.882	14.9378		586.305	164.969	28.1371		442.089	84.532	19.121
48		Cell 3	1549.57	229.63	14.8189		590.862	114.379	19.358		553.994	117.992	21.2984		468.744	92.415	19.7155
49	Gland 17	Cell 1	1554.33	226.792	14.591	7.20169	435.418	70.265	16.1374	19.9648	563.283	159.744	28.3595	25.71	477.335	115.22	24.1382	21.4818
50		Cell 2	1681.3	115.669	6.87975		529.095	132.782	25.0961		719.055	162.362	22.5799		480.445	90.382	18.8121
51		Cell 3	30810.4	41.382	0.134312		557.546	104.043	18.6609		545.578	142.891	26.1908		482.651	103.746	21.495
52	Gland 18	Cell 1	1727.04	63.274	3.66372	2.03209	597.595	133.326	22.3104	20.3738	571.74	212.654	37.1942	30.7978	649.601	193.481	29.7846	29.8502
53		Cell 2	1706.78	1.813	0.106223		598.18	107.656	17.9973		562.123	157.589	28.0346		659.721	177.778	26.9475
54		Cell 3	1409.65	32.793	2.32632		544.603	113.352	20.8137		482.569	131.088	27.1646		509.111	167.083	32.8186
55	Gland 19	Cell 1	1496.34	69.974	4.67636	7.63798	412.406	67.741	16.4258	12.5227	611.43	141.424	23.13	23.8458	542.16	142.532	26.2897	25.1108
56		Cell 2	479.972	29.56	6.15869		911792	115117	12.6253		526.354	128.656	24.4429		530.193	141.229	26.6373
57		Cell 3	1722.26	208.03	12.0789		865182	73686.3	8.51685		461.867	110.684	23.9645		539.902	120.968	22.4055
58	Gland 20	Cell 1	339.511	51.485	15.1645	12.7644	922053	100779	10.9299	12.4121	583.472	158.184	27.1108	30.1796	512.324	87.878	17.1528	18.5784
59		Cell 2	346.585	29.422	8.48912		865438	118250	13.6636		468.056	159.909	34.1645		504.677	98.963	19.6092
60		Cell 3	336.07	49.199	14.6395		941762	119065	12.6428		622.833	182.263	29.2635		473.824	89.9	18.9733
61	Gland 21	Cell 1	354.158	16.882	4.7668	6.34856	929949	89190.7	9.59092	10.9084	587.793	124.745	21.2226	20.5086	958.57	241.546	25.1986	24.2765
62		Cell 2	362.934	17.973	4.95214		933738	143632	15.3825		443.413	62.362	14.0641		575.682	94.847	16.4756
63		Cell 3	222.146	20.719	9.32675		971811	75332.6	7.75177		673.895	176.823	26.239		477.848	148.875	31.1553
64	Gland 22	Cell 1	238.844	27.256	11.4116	10.0304	927760	131404	14.1636	13.621	613.041	111.998	18.2693	23.0841	641.451	164.353	25.6221	24.7713
65		Cell 2	201.811	29.222	14.4799		898141	119896	13.3494		517.096	132.484	25.6208		555.79	119.973	21.586
66		Cell 3	403.907	16.963	4.19973		918329	122597	13.35		445.517	112.993	25.3622		459.342	124.509	27.1059
67	Gland 23	Cell 1	401.417	16.059	4.00058	6.13619	929006	93778.2	10.0945	13.1726	555.893	168.13	30.245	26.1992	584.939	125.156	21.3964	21.1816
68		Cell 2	215.729	19.338	8.96402		902025	109059	12.0904		709.551	157.189	22.1533		561.241	117.674	20.9668
69		Cell 3	242.819	13.219	5.44397		648935	112479	17.3329
70	Gland 24	Cell 1	406.065	25.61	6.30687	8.41646	910785	122406	13.4396	15.9324
71		Cell 2	422.883	38.147	9.0207		640991	128559	20.0564
72		Cell 3	399.554	39.643	9.92181		750513	107333	14.3012
73	Gland 25	Cell 1	262.702	27.26	10.3768	6.36649	1.17872e+06	115820	9.82588	10.4075
74		Cell 2	252.46	7.633	3.02345		942529	125586	13.3244
75		Cell 3	256.771	14.634	5.69924		1.16255e+06	93842.1	8.0721
76	Gland 26	Cell 1	254.997	21.683	8.50324	8.50324	842645	118457	14.0578	14.0578
77		Cell 2
78		Cell 3
