# Supplementary material for: Amyloid-β disrupts APP-regulated protein aggregation and dissociation from recycling endosomal membranes
Source: EMBO J. 2025 Jul 17;44(16):4443–72. doi: 10.1038/s44318-025-00497-y (PMC12361456; doi:10.1038/s44318-025-00497-y)
Supplement: Supplementary file 13 — Source data Fig. 5 [file 44318_2025_497_MOESM13_ESM.zip › EMBO_Figure5-Final/5G/EMBO_Figure5G.xlsx]

## Sheet: Graph 5G
% Main Cell GFP-MFAS
			w1118						Appl-WT						Appl-Δsd						Appl-ΔsdE1
Sno.	Gland	Cell	Total Area of View	SC Area (pixels)	Main Cell Area surrounding per SC	Main Cell GFP-MFAS Area	% Main Cell GFP-MFAS	% Main Cell GFP-MFAS (Mean per AG)	Total Area of View	SC Area (pixels)	Main Cell Area surrounding per SC	Main Cell GFP-MFAS Area	% Main Cell GFP-MFAS	% Main Cell GFP-MFAS (Mean per AG)	Total Area of View	SC Area (pixels)	Main Cell Area surrounding per SC	Main Cell GFP-MFAS Area	% Main Cell GFP-MFAS	% Main Cell GFP-MFAS (Mean per AG)	Total Area of View	SC Area (pixels)	Main Cell Area surrounding per SC	Main Cell GFP-MFAS Area	% Main Cell GFP-MFAS	% Main Cell GFP-MFAS (Mean per AG)
1	Gland 1	Cell 1	1117.81	331.755	786.051	0	0	0.0200044	2364.76	595.891	1768.87	0	0	0.0224437	2690.57	716.951	1973.62	276.884	14.0292	16.6946	6888.2	1600.02	5288.18	740.916	14.0108	15.7663
2		Cell 2	1117.81	336.386	781.42	0.465	0.0595071		2364.76	595.891	1768.87	1.191	0.0673312		2690.57	551.675	2138.9	413.936	19.3528		6888.2	1443.36	5444.84	505.873	9.29087
3		Cell 3	1117.81	327.439	790.367	0.004	0.000506094		2364.76	746.86	1617.9	0	0		2690.57	642.098	2048.47	342.131	16.7017		6888.2	1432.62	5455.59	1309.2	23.9973
4	Gland 2	Cell 1	1117.81	345.937	771.869	7.172	0.929173	2.35863	2690.57	661.958	2028.61	0	0	0	2690.57	691.292	1999.28	366.148	18.314	13.4199	6888.2	2373.5	4514.71	631.396	13.9853	8.51563
5		Cell 2	1117.81	361.318	756.488	21.009	2.77718		2690.57	546.994	2143.58	0	0		2690.57	630.151	2060.42	365.645	17.7461		2690.57	779.006	1911.57	130.914	6.84852
6		Cell 3	1117.81	410.026	707.78	23.849	3.36955		2690.57	685.811	2004.76	0	0		2690.57	663.98	2026.59	85.107	4.19951		2690.57	474.522	2216.05	104.444	4.71307
7	Gland 3	Cell 1	1117.81	397.737	720.069	6.959	0.966435	2.6258	2690.57	766.761	1923.81	0	0	0	2690.57	602.326	2088.25	325.883	15.6056	17.3061	2690.57	470.838	2219.73	473.322	21.3234	14.8089
8		Cell 2	1117.81	328.19	789.616	19.218	2.43384		2690.57	816.201	1874.37	0	0		2690.57	685.236	2005.34	399.084	19.9011		2690.57	494.372	2196.2	379.491	17.2794
9		Cell 3	1117.81	404.914	712.892	31.917	4.47712		2690.57	595.737	2094.84	0	0		2690.57	852.987	1837.59	301.579	16.4117		2690.57	392.166	2298.41	133.859	5.82399
10	Gland 4	Cell 1	1117.81	416.179	701.627	23.231	3.31102	2.2047	2690.57	598.323	2092.25	0	0	1.12575	2690.57	485.33	2205.24	167.524	7.59663	11.2834	2690.57	533.036	2157.54	73.447	3.40421	12.8436
11		Cell 2	1117.81	342.483	775.323	25.563	3.29708		2690.57	746.47	1944.1	65.657	3.37724		2690.57	644.428	2046.14	369.063	18.037		2690.57	624.506	2066.07	295.051	14.2808
12		Cell 3	1117.81	400.662	717.144	0.043	0.00599601		2690.57	704.337	1986.24	0	0		2690.57	698.446	1992.13	163.686	8.21665		2690.57	601.218	2089.35	435.541	20.8457
13	Gland 5	Cell 1	1117.81	255.321	862.485	4.712	0.546328	4.24113	2690.57	757.863	1932.71	1.057	0.0546901	0.0240902	2690.57	965.58	1724.99	139.894	8.10983	12.3567	2690.57	607.602	2082.97	298.736	14.3418	13.0462
14		Cell 2	1117.81	255.645	862.161	0	0		2690.57	591.662	2098.91	0.369	0.0175806		2690.57	921.795	1768.78	486.777	27.5205		2690.57	449.202	2241.37	293.101	13.0769
15		Cell 3	1117.81	391.687	726.119	88.42	12.1771		2690.57	519.95	2170.62	0	0		2690.57	572.336	2118.24	30.494	1.43959		2690.57	612.149	2078.42	243.589	11.7199
16	Gland 6	Cell 1	6710.89	1673.7	5037.18	4.301	0.085385	0.0289745	2690.57	648.472	2042.1	0	0	0.000161737	2690.57	642.96	2047.61	31.746	1.55039	5.88715	2690.57	597.246	2093.33	318.904	15.2343	10.8008
17		Cell 2	6710.89	1858.05	4852.84	0	0		2690.57	629.617	2060.95	0.01	0.000485212		2690.57	726.692	1963.88	174.247	8.87259		2690.57	579.294	2111.28	235.019	11.1316
18		Cell 3	6710.89	1705.57	5005.31	0.077	0.00153837		2690.57	680.803	2009.77	0	0		2690.57	578.124	2112.45	152.909	7.23847		2690.57	708.412	1982.16	119.654	6.03655
19	Gland 7	Cell 1	6710.89	1760.59	4950.3	0.333	0.00672687	0.00721815	2690.57	611.204	2079.37	0	0	0.0147935	2690.57	616.244	2074.33	319.376	15.3966	11.7287	2690.57	725.173	1965.4	108.108	5.50056	10.7016
20		Cell 2	6710.89	2065	4645.89	0.486	0.0104609		2690.57	678.432	2012.14	0.893	0.0443806		2690.57	397.011	2293.56	235.973	10.2885		2690.57	761.65	1928.92	224.796	11.654
21		Cell 3	6710.89	2703.46	4007.42	0.179	0.00446671		2690.57	693.95	1996.62	0	0		2690.57	478.597	2211.98	210.16	9.50101		2690.57	651.069	2039.5	304.914	14.9504
22	Gland 8	Cell 1	6710.89	2675.43	4035.46	0.026	0.000644289	0.000587634	2690.57	679.14	2011.43	0	0	1.38728	2690.57	594.567	2096.01	308.106	14.6997	12.0536	2690.57	572.972	2117.6	316.728	14.9569	9.91446
23		Cell 2	6710.89	1702.37	5008.51	0.026	0.000519116		2690.57	696.598	1993.97	0	0		2690.57	837.078	1853.49	261.54	14.1106		2690.57	633.641	2056.93	187.374	9.1094
24		Cell 3	6710.89	2373.91	4336.97	0.026	0.000599497		2690.57	654.025	2036.55	84.758	4.16185		2690.57	566.167	2124.41	156.152	7.35039		2690.57	594.454	2096.12	118.998	5.67707
25	Gland 9	Cell 1	6710.89	2346.01	4364.88	0.026	0.000595664	0.847682	2690.57	467.584	2222.99	0.01	0.000449845	0.000931644	2690.57	842.918	1847.65	237.338	12.8454	14.8815	2690.57	656.149	2034.42	368.837	18.1298	15.626
26		Cell 2	6710.89	2476.47	4234.42	0.026	0.000614016		2690.57	524.507	2166.07	0.041	0.00189283		2690.57	980.144	1710.43	232.196	13.5753		2690.57	565.705	2124.87	240.777	11.3314
27		Cell 3	1117.81	326.842	790.964	20.105	2.54184		2690.57	479.418	2211.15	0.01	0.000452253		2690.57	960.735	1729.84	315.24	18.2237		2690.57	652.423	2038.15	354.981	17.4168
28	Gland 10	Cell 1	2690.57	676.369	2014.2	34.691	1.72232	2.49913	2690.57	512.2	2178.37	0.298	0.0136799	0.00801104	2690.57	723.233	1967.34	211.032	10.7268	15.2715	2690.57	507.51	2183.06	444.788	20.3745	19.8655
29		Cell 2	2690.57	632.584	2057.99	72.903	3.54244		2690.57	515.762	2174.81	0.021	0.000965602		2690.57	879.272	1811.3	334.956	18.4926		2690.57	484.991	2205.58	323.266	14.6567
30		Cell 3	2690.57	713.811	1976.76	44.134	2.23264		2690.57	506.833	2183.74	0.205	0.00938757		2690.57	665.366	2025.21	336.085	16.5951		2690.57	632.584	2057.99	505.55	24.5653
31	Gland 11	Cell 1	2690.57	668.743	2021.83	0.164	0.00811147	0.258455	2690.57	596.661	2093.91	0.636	0.0303738	0.0401112	2690.57	862.696	1827.88	355.689	19.4591	15.3587	2690.57	533.21	2157.36	341.494	15.8292	12.945
32		Cell 2	2690.57	608.515	2082.06	0.01	0.000480294		2690.57	587.741	2102.83	0.883	0.041991		2690.57	646.358	2044.21	272.399	13.3254		2690.57	655.215	2035.36	366.035	17.9838
33		Cell 3	2690.57	598.426	2092.15	16.042	0.766772		2690.57	528.756	2161.82	1.037	0.0479689		2690.57	540.333	2150.24	285.803	13.2917		2690.57	522.567	2168.01	108.878	5.02204
34	Gland 12	Cell 1	2690.57	611.8	2078.77	0.01	0.000481053	2.44031	2690.57	613.031	2077.54	2.402	0.115617	1.40921	2690.57	590.923	2099.65	515.341	24.5441	20.7256	2690.57	498.201	2192.37	552.373	25.1952	14.4182
35		Cell 2	2690.57	669.441	2021.13	104.946	5.19244		2690.57	506.022	2184.55	0.01	0.00045776		2690.57	854.67	1835.9	285.68	15.5607		2690.57	582.497	2108.08	246.483	11.6923
36		Cell 3	4.19011e+06	961774	3.22834e+06	68699.2	2.12801		2690.57	627.359	2063.21	84.83	4.11155		2690.57	594.023	2096.55	462.75	22.072		2690.57	763.384	1927.19	122.703	6.36694
37	Gland 13	Cell 1	2690.57	657.873	2032.7	0.01	0.000491957	1.02713	2690.57	593.14	2097.43	3.141	0.149755	0.0705144	2690.57	639.111	2051.46	100.143	4.88155	5.78328	2690.57	661.25	2029.32	492.001	24.2446	16.4714
38		Cell 2	2690.57	536.464	2154.11	0.01	0.000464229		2690.57	618.163	2072.41	0.4	0.0193012		2690.57	677.344	2013.23	152.314	7.56566		2690.57	709.531	1981.04	369.709	18.6624
39		Cell 3	2690.57	635.119	2055.45	63.317	3.08044		2690.57	588.768	2101.8	0.893	0.0424873		2690.57	709.264	1981.31	97.136	4.90262		2690.57	608.074	2082.5	135.512	6.50719
40	Gland 14	Cell 1	2690.57	568.374	2122.2	43.959	2.07139	1.74973	4.19011e+06	913598	3.27651e+06	20763.2	0.633699	3.07655	2690.57	653.511	2037.06	355.874	17.47	12.2439	2690.57	625.317	2065.26	160.658	7.77909	7.02374
41		Cell 2	2690.57	562.606	2127.97	11.557	0.543101		4.19011e+06	858213	3.3319e+06	196395	5.8944		2690.57	684.231	2006.34	118.115	5.88708		2690.57	580.813	2109.76	163.296	7.74003
42		Cell 3	2690.57	472.819	2217.75	58.431	2.63469		4.19011e+06	931835	3.25828e+06	88023.9	2.70155		2690.57	649.878	2040.69	272.933	13.3745		2690.57	626.774	2063.8	114.584	5.55209
43	Gland 15	Cell 1	2690.57	510.004	2180.57	0	0	0.940542	4.19011e+06	853834	3.33628e+06	117882	3.53334	8.35547	2690.57	1003.25	1687.33	148.095	8.77691	11.8105	2690.57	648.143	2042.43	192.352	9.41781	15.9546
44		Cell 2	2690.57	531.968	2158.6	11.413	0.528721		4.19011e+06	980459	3.20965e+06	407272	12.689		2690.57	702.685	1987.89	243.548	12.2516		2690.57	633.487	2057.09	221.317	10.7588
45		Cell 3	2690.57	628.776	2061.8	47.275	2.2929		4.19011e+06	871528	3.31858e+06	293498	8.84408		2690.57	663.118	2027.45	292.013	14.4029		2690.57	859.453	1831.12	506.987	27.6873
46	Gland 16	Cell 1	2690.57	613.288	2077.28	98.686	4.75072	3.05844	4.19011e+06	910241	3.27987e+06	282757	8.62098	9.40721	2690.57	629.566	2061.01	471.587	22.8814	24.0764	2690.57	762.81	1927.76	99.969	5.18575	8.39747
47		Cell 2	2690.57	658.417	2032.16	88.709	4.36527		4.19011e+06	999815	3.1903e+06	403021	12.6327		2690.57	592.175	2098.4	571.227	27.2221		2690.57	569.41	2121.16	205.049	9.66682
48		Cell 3	2690.57	597.153	2093.42	1.242	0.0593288		4.19011e+06	930892	3.25922e+06	227101	6.96795		2690.57	611.861	2078.71	459.927	22.1256		2690.57	447.508	2243.06	231.929	10.3398
49	Gland 17	Cell 1	2690.57	593.315	2097.26	41.65	1.98593	6.2756	4.19011e+06	871927	3.31818e+06	228859	6.89712	3.57377	2690.57	640.302	2050.27	345.292	16.8413	12.1153	2690.57	478.104	2212.47	317.631	14.3564	11.0261
50		Cell 2	2690.57	615.341	2075.23	219.254	10.5653		4.19011e+06	923748	3.26636e+06	80927	2.47759		2690.57	534.216	2156.36	120.547	5.59031		2690.57	473.835	2216.74	153.884	6.94192
51		Cell 3							4.19011e+06	908067	3.28204e+06	44195.8	1.34659		2690.57	460.451	2230.12	310.303	13.9142		2690.57	458.768	2231.8	262.905	11.7799
52	Gland 18	Cell 1							4.19011e+06	910992	3.27912e+06	70313.6	2.14428	4.36632	2690.57	534.226	2156.35	312.037	14.4706	16.8083	2690.57	479.182	2211.39	8.17	0.369451	6.10495
53		Cell 2							4.19011e+06	869754	3.32036e+06	218757	6.58836		2690.57	563.55	2127.02	343.988	16.1723		2690.57	501.331	2189.24	302.964	13.8388
54		Cell 3													2690.57	654.281	2036.29	402.82	19.782		2690.57	456.191	2234.38	91.758	4.10664
55	Gland 19	Cell 1													2690.57	908.072	1782.5	426.54	23.9293	18.7852	2690.57	613.288	2077.28	100.194	4.82332	5.76352
56		Cell 2													2690.57	810.536	1880.04	240.92	12.8146		2690.57	647.517	2043.06	85.846	4.20184
57		Cell 3													2690.57	770.046	1920.53	376.648	19.6117		2690.57	491.899	2198.67	181.729	8.26539
58	Gland 20	Cell 1													2690.57	545.26	2145.31	103.889	4.84261	5.9108	2690.57	541.842	2148.73	184.613	8.59173	12.2314
59		Cell 2													2690.57	504.328	2186.24	103.489	4.73364		2690.57	520.114	2170.46	345.148	15.9021
60		Cell 3													2690.57	729.227	1961.35	159.97	8.15614		2690.57	534.904	2155.67	262.997	12.2003
61	Gland 21	Cell 1													2690.57	573.362	2117.21	218.689	10.3291	12.8461	2690.57	516.285	2174.29	230.81	10.6154	10.3343
62		Cell 2													2690.57	568.938	2121.63	258.512	12.1846		2690.57	510.753	2179.82	195.739	8.9796
63		Cell 3													2690.57	493.326	2197.25	352.097	16.0245		2690.57	474.04	2216.53	252.857	11.4078
64	Gland 22	Cell 1													2690.57	604.04	2086.53	314.08	15.0527	12.8968	2690.57	939.725	1750.85	338.754	19.348	13.6036
65		Cell 2													2690.57	530.008	2160.56	249.891	11.566		2690.57	582.702	2107.87	139.73	6.62897
66		Cell 3													2690.57	638.516	2052.06	247.715	12.0716		2690.57	451.819	2238.75	332.093	14.8338
67	Gland 23	Cell 1													2690.57	636.751	2053.82	120.814	5.8824	13.1397	2690.57	644.787	2045.79	60.002	2.93296	4.92247
68		Cell 2													2690.57	538.701	2151.87	269.494	12.5237		2690.57	559.444	2131.13	103.694	4.86569
69		Cell 3													2690.57	730.961	1959.61	411.77	21.0128		2690.57	449.099	2241.47	156.203	6.96877
70	Gland 24	Cell 1													2690.57	440.426	2250.15	250.794	11.1457	11.505	2690.57	571.463	2119.11	303.395	14.3171	13.6354
71		Cell 2													2690.57	500.582	2189.99	259.826	11.8643		2690.57	569.236	2121.34	274.79	12.9536
72		Cell 3
