# Supplementary material for: Amyloid-β disrupts APP-regulated protein aggregation and dissociation from recycling endosomal membranes
Source: EMBO J. 2025 Jul 17;44(16):4443–72. doi: 10.1038/s44318-025-00497-y (PMC12361456; doi:10.1038/s44318-025-00497-y)
Supplement: Supplementary file 14 — Source data Fig. 6 [file 44318_2025_497_MOESM14_ESM.zip]

Archive with 86 entries (71 files):
- EMBO_Figure6-Final/
- EMBO_Figure6-Final/6A/
- EMBO_Figure6-Final/6A/Abeta_Dutch_x_tdGFPmfas/
- EMBO_Figure6-Final/6A/Abeta_Dutch_x_tdGFPmfas/Abeta_Dutch_x_tdGFPmfas_Composite.gif
- EMBO_Figure6-Final/6A/Abeta_Dutch_x_tdGFPmfas/Abeta_Dutch_x_tdGFPmfas_Deconvoluted.dv
- EMBO_Figure6-Final/6A/Abeta_Dutch_x_tdGFPmfas/Abeta_Dutch_x_tdGFPmfas_DIC.gif
- EMBO_Figure6-Final/6A/Abeta_Dutch_x_tdGFPmfas/Abeta_Dutch_x_tdGFPmfas_GFP.gif
- EMBO_Figure6-Final/6A/Abeta_Dutch_x_tdGFPmfas/Abeta_Dutch_x_tdGFPmfas_Zoom1.gif
- EMBO_Figure6-Final/6A/Abeta_Dutch_x_tdGFPmfas/Abeta_Dutch_x_tdGFPmfas_Zoom2.gif
- EMBO_Figure6-Final/6A/Abeta_Dutch_x_tdGFPmfas/Thumbs.db
- EMBO_Figure6-Final/6A/Abeta_Iowa_x_tdGFPmfas/
- EMBO_Figure6-Final/6A/Abeta_Iowa_x_tdGFPmfas/Abeta_Iowa_x_tdGFPmfas_Composite.gif
- EMBO_Figure6-Final/6A/Abeta_Iowa_x_tdGFPmfas/Abeta_Iowa_x_tdGFPmfas_Deconvoluted.dv
- EMBO_Figure6-Final/6A/Abeta_Iowa_x_tdGFPmfas/Abeta_Iowa_x_tdGFPmfas_DIC.gif
- EMBO_Figure6-Final/6A/Abeta_Iowa_x_tdGFPmfas/Abeta_Iowa_x_tdGFPmfas_GFP.gif
- EMBO_Figure6-Final/6A/Abeta_Iowa_x_tdGFPmfas/Abeta_Iowa_x_tdGFPmfas_Zoom1.gif
- EMBO_Figure6-Final/6A/Abeta_Iowa_x_tdGFPmfas/Abeta_Iowa_x_tdGFPmfas_Zoom2.gif
- EMBO_Figure6-Final/6A/Abeta_Iowa_x_tdGFPmfas/Thumbs.db
- EMBO_Figure6-Final/6A/Abeta_WT_x_tdGFPmfas/
- EMBO_Figure6-Final/6A/Abeta_WT_x_tdGFPmfas/Abeta_WT_x_tdGFPmfas_Composite.gif
- EMBO_Figure6-Final/6A/Abeta_WT_x_tdGFPmfas/Abeta_WT_x_tdGFPmfas_Deconvoluted.dv
- EMBO_Figure6-Final/6A/Abeta_WT_x_tdGFPmfas/Abeta_WT_x_tdGFPmfas_DIC.gif
- EMBO_Figure6-Final/6A/Abeta_WT_x_tdGFPmfas/Abeta_WT_x_tdGFPmfas_GFP.gif
- EMBO_Figure6-Final/6A/Abeta_WT_x_tdGFPmfas/Abeta_WT_x_tdGFPmfas_Zoom1.gif
- EMBO_Figure6-Final/6A/Abeta_WT_x_tdGFPmfas/Abeta_WT_x_tdGFPmfas_Zoom2.gif
- EMBO_Figure6-Final/6A/Abeta_WT_x_tdGFPmfas/Thumbs.db
- EMBO_Figure6-Final/6A/w1118_x_tdGFPmfas/
- EMBO_Figure6-Final/6A/w1118_x_tdGFPmfas/Thumbs.db
- EMBO_Figure6-Final/6A/w1118_x_tdGFPmfas/w1118_x_tdGFPmfas_Composite.gif
- EMBO_Figure6-Final/6A/w1118_x_tdGFPmfas/w1118_x_tdGFPmfas_Deconvoluted.dv
- EMBO_Figure6-Final/6A/w1118_x_tdGFPmfas/w1118_x_tdGFPmfas_DIC.gif
- EMBO_Figure6-Final/6A/w1118_x_tdGFPmfas/w1118_x_tdGFPmfas_GFP.gif
- EMBO_Figure6-Final/6A/w1118_x_tdGFPmfas/w1118_x_tdGFPmfas_Zoom1.gif
- EMBO_Figure6-Final/6A/w1118_x_tdGFPmfas/w1118_x_tdGFPmfas_Zoom2.gif
- EMBO_Figure6-Final/6C/
- EMBO_Figure6-Final/6C/EMBO_Figure6C.prism
- EMBO_Figure6-Final/6C/EMBO_Figure6C.xlsx
- EMBO_Figure6-Final/6D/
- EMBO_Figure6-Final/6D/EMBO_Figure6D.prism
- EMBO_Figure6-Final/6D/EMBO_Figure6D.xlsx
- EMBO_Figure6-Final/6E/
- EMBO_Figure6-Final/6E/EMBO_Figure6E.prism
- EMBO_Figure6-Final/6E/EMBO_Figure6E.xlsx
- EMBO_Figure6-Final/6F/
- EMBO_Figure6-Final/6F/Abeta_Dutch_x_tdGFPmfas_Biogenesis_movie_stills/
- EMBO_Figure6-Final/6F/Abeta_Dutch_x_tdGFPmfas_Biogenesis_movie_stills/Abeta_Dutch_x_tdGFPmfas_Biogenesis_movie_Composite_Zoom1_t=0.gif
- EMBO_Figure6-Final/6F/Abeta_Dutch_x_tdGFPmfas_Biogenesis_movie_stills/Abeta_Dutch_x_tdGFPmfas_Biogenesis_movie_Composite_Zoom2_t=45.gif
- EMBO_Figure6-Final/6F/Abeta_Dutch_x_tdGFPmfas_Biogenesis_movie_stills/Abeta_Dutch_x_tdGFPmfas_Biogenesis_movie_Composite_Zoom3_t=48.gif
- EMBO_Figure6-Final/6F/Abeta_Dutch_x_tdGFPmfas_Biogenesis_movie_stills/Abeta_Dutch_x_tdGFPmfas_Biogenesis_movie_Composite_Zoom4_t=50.gif
- EMBO_Figure6-Final/6F/Abeta_Dutch_x_tdGFPmfas_Biogenesis_movie_stills/Abeta_Dutch_x_tdGFPmfas_Biogenesis_movie_Composite_Zoom5_t=75.gif
- EMBO_Figure6-Final/6F/Abeta_Dutch_x_tdGFPmfas_Biogenesis_movie_stills/Abeta_Dutch_x_tdGFPmfas_Biogenesis_movie_GFP_Zoom1_t=0.gif
- EMBO_Figure6-Final/6F/Abeta_Dutch_x_tdGFPmfas_Biogenesis_movie_stills/Abeta_Dutch_x_tdGFPmfas_Biogenesis_movie_GFP_Zoom2_t=45.gif
- EMBO_Figure6-Final/6F/Abeta_Dutch_x_tdGFPmfas_Biogenesis_movie_stills/Abeta_Dutch_x_tdGFPmfas_Biogenesis_movie_GFP_Zoom3_t=48.gif
- EMBO_Figure6-Final/6F/Abeta_Dutch_x_tdGFPmfas_Biogenesis_movie_stills/Abeta_Dutch_x_tdGFPmfas_Biogenesis_movie_GFP_Zoom4_t=50.gif
- EMBO_Figure6-Final/6F/Abeta_Dutch_x_tdGFPmfas_Biogenesis_movie_stills/Abeta_Dutch_x_tdGFPmfas_Biogenesis_movie_GFP_Zoom5_t=75.gif
- EMBO_Figure6-Final/6F/Abeta_Dutch_x_tdGFPmfas_MatureCompartment_movie_stills/
- EMBO_Figure6-Final/6F/Abeta_Dutch_x_tdGFPmfas_MatureCompartment_movie_stills/Abeta_Dutch_x_tdGFPmfas_MatureCompartment_movie_Composite_Zoom1_t=0.gif
- EMBO_Figure6-Final/6F/Abeta_Dutch_x_tdGFPmfas_MatureCompartment_movie_stills/Abeta_Dutch_x_tdGFPmfas_MatureCompartment_movie_Composite_Zoom3_t=45.gif
- EMBO_Figure6-Final/6F/Abeta_Dutch_x_tdGFPmfas_MatureCompartment_movie_stills/Abeta_Dutch_x_tdGFPmfas_MatureCompartment_movie_Composite_Zoom5_t=75.gif
- EMBO_Figure6-Final/6F/Abeta_Dutch_x_tdGFPmfas_MatureCompartment_movie_stills/Abeta_Dutch_x_tdGFPmfas_MatureCompartment_movie_GFP_Zoom1_t=0.gif
- EMBO_Figure6-Final/6F/Abeta_Dutch_x_tdGFPmfas_MatureCompartment_movie_stills/Abeta_Dutch_x_tdGFPmfas_MatureCompartment_movie_GFP_Zoom3_t=45.gif
- EMBO_Figure6-Final/6F/Abeta_Dutch_x_tdGFPmfas_MatureCompartment_movie_stills/Abeta_Dutch_x_tdGFPmfas_MatureCompartment_movie_GFP_Zoom5_t=75.gif
- EMBO_Figure6-Final/6F/Abeta_Dutch_x_tdGFPmfas_movie.avi
- EMBO_Figure6-Final/6F/Abeta_Dutch_x_tdGFPmfas_movie_whole-cell_Composite.gif
- EMBO_Figure6-Final/6G/
- EMBO_Figure6-Final/6G/Abeta_Iowa_x_tdGFPmfas_Biogenesis_movie_stills/
- EMBO_Figure6-Final/6G/Abeta_Iowa_x_tdGFPmfas_Biogenesis_movie_stills/Abeta_Iowa_x_tdGFPmfas_Biogenesis_movie_Composite_Zoom1_t=0.gif
- EMBO_Figure6-Final/6G/Abeta_Iowa_x_tdGFPmfas_Biogenesis_movie_stills/Abeta_Iowa_x_tdGFPmfas_Biogenesis_movie_Composite_Zoom2_t=46.gif
- EMBO_Figure6-Final/6G/Abeta_Iowa_x_tdGFPmfas_Biogenesis_movie_stills/Abeta_Iowa_x_tdGFPmfas_Biogenesis_movie_Composite_Zoom3_t=49.gif
- EMBO_Figure6-Final/6G/Abeta_Iowa_x_tdGFPmfas_Biogenesis_movie_stills/Abeta_Iowa_x_tdGFPmfas_Biogenesis_movie_Composite_Zoom4_t=65.gif
- EMBO_Figure6-Final/6G/Abeta_Iowa_x_tdGFPmfas_Biogenesis_movie_stills/Abeta_Iowa_x_tdGFPmfas_Biogenesis_movie_Composite_Zoom5_t=165.gif
- EMBO_Figure6-Final/6G/Abeta_Iowa_x_tdGFPmfas_Biogenesis_movie_stills/Abeta_Iowa_x_tdGFPmfas_Biogenesis_movie_GFP_Zoom1_t=0.gif
- EMBO_Figure6-Final/6G/Abeta_Iowa_x_tdGFPmfas_Biogenesis_movie_stills/Abeta_Iowa_x_tdGFPmfas_Biogenesis_movie_GFP_Zoom2_t=46.gif
- EMBO_Figure6-Final/6G/Abeta_Iowa_x_tdGFPmfas_Biogenesis_movie_stills/Abeta_Iowa_x_tdGFPmfas_Biogenesis_movie_GFP_Zoom3_t=49.gif
- EMBO_Figure6-Final/6G/Abeta_Iowa_x_tdGFPmfas_Biogenesis_movie_stills/Abeta_Iowa_x_tdGFPmfas_Biogenesis_movie_GFP_Zoom4_t=65.gif
- EMBO_Figure6-Final/6G/Abeta_Iowa_x_tdGFPmfas_Biogenesis_movie_stills/Abeta_Iowa_x_tdGFPmfas_Biogenesis_movie_GFP_Zoom5_t=165.gif
- EMBO_Figure6-Final/6G/Abeta_Iowa_x_tdGFPmfas_MatureCompartment_movie_stills/
- EMBO_Figure6-Final/6G/Abeta_Iowa_x_tdGFPmfas_MatureCompartment_movie_stills/Abeta_Iowa_x_tdGFPmfas_MatureCompartment_movie_Composite_Zoom1_t=0.gif
- EMBO_Figure6-Final/6G/Abeta_Iowa_x_tdGFPmfas_MatureCompartment_movie_stills/Abeta_Iowa_x_tdGFPmfas_MatureCompartment_movie_Composite_Zoom2_t=46.gif
- EMBO_Figure6-Final/6G/Abeta_Iowa_x_tdGFPmfas_MatureCompartment_movie_stills/Abeta_Iowa_x_tdGFPmfas_MatureCompartment_movie_Composite_Zoom5_t=165.gif
- EMBO_Figure6-Final/6G/Abeta_Iowa_x_tdGFPmfas_MatureCompartment_movie_stills/Abeta_Iowa_x_tdGFPmfas_MatureCompartment_movie_GFP_Zoom1_t=0.gif
- EMBO_Figure6-Final/6G/Abeta_Iowa_x_tdGFPmfas_MatureCompartment_movie_stills/Abeta_Iowa_x_tdGFPmfas_MatureCompartment_movie_GFP_Zoom2_t=46.gif
- EMBO_Figure6-Final/6G/Abeta_Iowa_x_tdGFPmfas_MatureCompartment_movie_stills/Abeta_Iowa_x_tdGFPmfas_MatureCompartment_movie_GFP_Zoom5_t=165.gif
- EMBO_Figure6-Final/6G/Abeta_Iowa_x_tdGFPmfas_movie.avi
- EMBO_Figure6-Final/6G/Abeta_Iowa_x_tdGFPmfas_movie_whole-cell_Composite.gif
- EMBO_Figure6-Final/Thumbs.db
