# Supplementary material for: Amyloid-β disrupts APP-regulated protein aggregation and dissociation from recycling endosomal membranes
Source: EMBO J. 2025 Jul 17;44(16):4443–72. doi: 10.1038/s44318-025-00497-y (PMC12361456; doi:10.1038/s44318-025-00497-y)
Supplement: Supplementary file 14 — Source data Fig. 6 [file 44318_2025_497_MOESM14_ESM.zip › EMBO_Figure6-Final/6C/EMBO_Figure6C.xlsx]

## Sheet: Graph 6C
No. DCGs Compartments per SC
			w1118		Aβ-WT		Aβ-Dutch		Aβ-Iowa
Sno.	Gland	Cell	No. DCGs Compartments per SC	No. DCGs Compartments per SC (Mean per AG)	No. DCGs Compartments per SC	No. DCGs Compartments per SC (Mean per AG)	No. DCGs Compartments per SC	No. DCGs Compartments per SC (Mean per AG)	No. DCGs Compartments per SC	No. DCGs Compartments per SC (Mean per AG)
1	Gland 1	Cell 1	11	13	8	15.6667	22	17.6667	17	16.3333
2		Cell 2	14		16		19		9
3		Cell 3	14		23		12		23
4	Gland 2	Cell 1	9	10.6667	10	12.6667	14	13.3333	9	20.3333
5		Cell 2	12		17		14		29
6		Cell 3	11		11		12		23
7	Gland 3	Cell 1	9	13.3333	8	9.33333	11	21.3333	21	20
8		Cell 2	20		11		28		29
9		Cell 3	11		9		25		10
10	Gland 4	Cell 1	11	9.33333	13	9	9	13.6667	21	21.6667
11		Cell 2	8		5		17		18
12		Cell 3	9		9		15		26
13	Gland 5	Cell 1	9	11.3333	7	9.33333	18	16.3333	19	27.6667
14		Cell 2	10		11		11		24
15		Cell 3	15		10		20		40
16	Gland 6	Cell 1	9	11	13	11	23	18.6667	24	23.6667
17		Cell 2	11		10		20		30
18		Cell 3	13		10		13		17
19	Gland 7	Cell 1	10	10.6667	10	10.6667	12	13.6667	22	26.3333
20		Cell 2	11		10		13		34
21		Cell 3	11		12		16		23
22	Gland 8	Cell 1	9	12.6667	8	9.33333	21	15	30	27
23		Cell 2	13		8		12		22
24		Cell 3	16		12		12		29
25	Gland 9	Cell 1	8	10	12	10.6667	9	9.66667	18	15
26		Cell 2	11		10		10		16
27		Cell 3	11		10		10		11
28	Gland 10	Cell 1	10	11.6667	10	11	14	15.6667	27	20
29		Cell 2	11		11		17		7
30		Cell 3	14		12		16		26
31	Gland 11	Cell 1	10	10.3333	10	9	13	14.6667	13	10.6667
32		Cell 2	11		6		16		7
33		Cell 3	10		11		15		12
34	Gland 12	Cell 1	11	13	6	7	11	10.5	21	14
35		Cell 2	15		8		10		7
36		Cell 3
