# Supplementary material for: Amyloid-β disrupts APP-regulated protein aggregation and dissociation from recycling endosomal membranes
Source: EMBO J. 2025 Jul 17;44(16):4443–72. doi: 10.1038/s44318-025-00497-y (PMC12361456; doi:10.1038/s44318-025-00497-y)
Supplement: Supplementary file 14 — Source data Fig. 6 [file 44318_2025_497_MOESM14_ESM.zip › EMBO_Figure6-Final/6D/EMBO_Figure6D.xlsx]

## Sheet: Graph 6D
% Mini-/deformed cores per SC
			w1118				Aβ-WT				Aβ-Dutch				Aβ-Iowa
Sno.	Gland	Cell	No. DCGs Compartments per SC	No. Mini-/deformed cores per SC	% Mini-/deformed cores per SC	% Mini-/deformed cores per SC (Mean per AG)	No. DCGs Compartments per SC	No. Mini-/deformed cores per SC	% Mini-/deformed cores per SC	% Mini-/deformed cores per SC (Mean per AG)	No. DCGs Compartments per SC	No. Mini-/deformed cores per SC	% Mini-/deformed cores per SC	% Mini-/deformed cores per SC (Mean per AG)	No. DCGs Compartments per SC	No. Mini-/deformed cores per SC	% Mini-/deformed cores per SC	% Mini-/deformed cores per SC (Mean per AG)
1	Gland 1	Cell 1	11	1	9.09091	12.5541	8	0	0	13.6775	22	18	81.8182	53.5885	17	6	35.2941	24.1641
2		Cell 2	14	2	14.2857		16	1	6.25		19	15	78.9474		9	1	11.1111
3		Cell 3	14	2	14.2857		23	8	34.7826		12	0	0		23	6	26.087
4	Gland 2	Cell 1	9	0	0	0	10	0	0	8.02139	14	9	64.2857	42.8571	9	2	22.2222	27.8972
5		Cell 2	12	0	0		17	1	5.88235		14	9	64.2857		29	9	31.0345
6		Cell 3	11	0	0		11	2	18.1818		12	0	0		23	7	30.4348
7	Gland 3	Cell 1	9	0	0	0	8	1	12.5	18.3081	11	8	72.7273	65.3377	21	5	23.8095	20.5802
8		Cell 2	20	0	0		11	1	9.09091		28	11	39.2857		29	11	37.931
9		Cell 3	11	0	0		9	3	33.3333		25	21	84		10	0	0
10	Gland 4	Cell 1	11	0	0	0	13	1	7.69231	6.26781	9	9	100	83.268	21	3	14.2857	21.0012
11		Cell 2	8	0	0		5	0	0		17	13	76.4706		18	6	33.3333
12		Cell 3	9	0	0		9	1	11.1111		15	11	73.3333		26	4	15.3846
13	Gland 5	Cell 1	9	0	0	0	7	0	0	10	18	4	22.2222	23.468	19	10	52.6316	53.9327
14		Cell 2	10	0	0		11	0	0		11	2	18.1818		24	16	66.6667
15		Cell 3	15	0	0		10	3	30		20	6	30		40	17	42.5
16	Gland 6	Cell 1	9	1	11.1111	3.7037	13	0	0	3.33333	23	8	34.7826	32.6198	24	5	20.8333	24.2647
17		Cell 2	11	0	0		10	0	0		20	8	40		30	5	16.6667
18		Cell 3	13	0	0		10	1	10		13	3	23.0769		17	6	35.2941
19	Gland 7	Cell 1	10	0	0	0	10	0	0	5.55556	12	8	66.6667	40.9722	22	6	27.2727	36.2861
20		Cell 2	11	0	0		10	0	0		13	0	0		34	10	29.4118
21		Cell 3	11	0	0		12	2	16.6667		16	9	56.25		23	12	52.1739
22	Gland 8	Cell 1	9	0	0	0	8	1	12.5	12.5	21	10	47.619	49.2063	30	18	60	65.3501
23		Cell 2	13	0	0		8	0	0		12	5	41.6667		22	14	63.6364
24		Cell 3	16	0	0		12	3	25		12	7	58.3333		29	21	72.4138
25	Gland 9	Cell 1	8	0	0	0	12	3	25	8.33333	9	3	33.3333	27.7778	18	7	38.8889	29.6296
26		Cell 2	11	0	0		10	0	0		10	0	0		16	8	50
27		Cell 3	11	0	0		10	0	0		10	5	50		11	0	0
28	Gland 10	Cell 1	10	1	10	8.09524	10	1	10	11.6667	14	4	28.5714	39.6709	27	8	29.6296	22.6971
29		Cell 2	11	0	0		11	0	0		17	9	52.9412		7	0	0
30		Cell 3	14	2	14.2857		12	3	25		16	6	37.5		26	10	38.4615
31	Gland 11	Cell 1	10	0	0	6.36364	10	2	20	6.66667	13	6	46.1538	49.6902	13	5	38.4615	18.3761
32		Cell 2	11	1	9.09091		6	0	0		16	9	56.25		7	0	0
33		Cell 3	10	1	10		11	0	0		15	7	46.6667		12	2	16.6667
34	Gland 12	Cell 1	11	0	0	0	6	0	0	0	11	0	0	25	21	5	23.8095	19.0476
35		Cell 2	15	0	0		8	0	0		10	5	50		7	1	14.2857
36		Cell 3
