# Supplementary material for: Amyloid-β disrupts APP-regulated protein aggregation and dissociation from recycling endosomal membranes
Source: EMBO J. 2025 Jul 17;44(16):4443–72. doi: 10.1038/s44318-025-00497-y (PMC12361456; doi:10.1038/s44318-025-00497-y)
Supplement: Supplementary file 14 — Source data Fig. 6 [file 44318_2025_497_MOESM14_ESM.zip › EMBO_Figure6-Final/6E/EMBO_Figure6E.xlsx]

## Sheet: Graph 6E
% Acidified Compartments per SC
			w1118					Aβ-WT					Aβ-Dutch					Aβ-Iowa
Sno.	Gland	Cell	No. DCGs Compartments per SC	Total No. of Compartments per SC	No. Acidified Compartments per SC	% Acidified Compartments per SC	% Acidified Compartments per SC (Mean per AG)	No. DCGs Compartments per SC	Total No. of Compartments per SC	No. Acidified Compartments per SC	% Acidified Compartments per SC	% Acidified Compartments per SC (Mean per AG)	No. DCGs Compartments per SC	Total No. of Compartments per SC	No. Acidified Compartments per SC	% Acidified Compartments per SC	% Acidified Compartments per SC (Mean per AG)	No. DCGs Compartments per SC	Total No. of Compartments per SC	No. Acidified Compartments per SC	% Acidified Compartments per SC	% Acidified Compartments per SC (Mean per AG)
1	Gland 1	Cell 1	11	11	1	9.09091	12.2367	8	11	3	27.2727	21.2506	22	22	0	0	6.66667	17	22	5	22.7273	24.7552
2		Cell 2	14	15	2	13.3333		16	19	3	15.7895		19	19	0	0		9	15	6	40
3		Cell 3	14	14	2	14.2857		23	29	6	20.6897		12	15	3	20		23	26	3	11.5385
4	Gland 2	Cell 1	9	10	0	0	0	10	12	2	16.6667	22.0202	14	15	1	6.66667	20	9	17	8	47.0588	27.3529
5		Cell 2	12	13	0	0		17	22	5	22.7273		14	21	7	33.3333		29	35	6	17.1429
6		Cell 3	11	12	0	0		11	15	4	26.6667		12	15	3	20		23	28	5	17.8571
7	Gland 3	Cell 1	9	11	0	0	0	8	10	2	20	22.1429	11	13	2	15.3846	13.0769	21	29	8	27.5862	23.4315
8		Cell 2	20	20	0	0		11	14	3	21.4286		28	35	7	20		29	32	3	9.375
9		Cell 3	11	12	0	0		9	12	3	25		25	26	1	3.84615		10	15	5	33.3333
10	Gland 4	Cell 1	11	11	0	0	0	13	16	3	18.75	24.1071	9	11	2	18.1818	19.1919	21	28	7	25	23.7374
11		Cell 2	8	8	0	0		5	7	2	28.5714		17	22	5	22.7273		18	24	6	25
12		Cell 3	9	9	0	0		9	12	3	25		15	18	3	16.6667		26	33	7	21.2121
13	Gland 5	Cell 1	9	9	0	0	0	7	10	3	30	22.8205	18	19	1	5.26316	12.4381	19	25	6	24	15.7922
14		Cell 2	10	11	0	0		11	13	2	15.3846		11	13	2	15.3846		24	28	4	14.2857
15		Cell 3	15	15	0	0		10	13	3	23.0769		20	24	4	16.6667		40	44	4	9.09091
16	Gland 6	Cell 1	9	9	1	11.1111	3.7037	13	16	3	18.75	14.8359	23	27	4	14.8148	18.9065	24	28	4	14.2857	15.873
17		Cell 2	11	15	0	0		10	11	1	9.09091		20	28	8	28.5714		30	35	5	14.2857
18		Cell 3	13	13	0	0		10	12	2	16.6667		13	15	2	13.3333		17	21	4	19.0476
19	Gland 7	Cell 1	10	10	0	0	0	10	11	1	9.09091	13.2867	12	16	4	25	25.5291	22	27	5	18.5185	18.4744
20		Cell 2	11	11	0	0		10	13	3	23.0769		13	18	5	27.7778		34	42	8	19.0476
21		Cell 3	11	12	0	0		12	13	1	7.69231		16	21	5	23.8095		23	28	5	17.8571
22	Gland 8	Cell 1	9	11	0	0	0	8	11	3	27.2727	20.5195	21	23	2	8.69565	19.3691	30	34	4	11.7647	10.0721
23		Cell 2	13	15	0	0		8	10	2	20		12	17	5	29.4118		22	25	3	12
24		Cell 3	16	16	0	0		12	14	2	14.2857		12	15	3	20		29	31	2	6.45161
25	Gland 9	Cell 1	8	8	0	0	0	12	15	3	20	17.7778	9	9	0	0	13.2479	18	21	3	14.2857	15.1533
26		Cell 2	11	11	0	0		10	12	2	16.6667		10	12	2	16.6667		16	19	3	15.7895
27		Cell 3	11	12	0	0		10	12	2	16.6667		10	13	3	23.0769		11	13	2	15.3846
28	Gland 10	Cell 1	10	10	1	10	7.77778	10	12	2	16.6667	5.55556	14	18	4	22.2222	17.6706	27	30	3	10	16.7816
29		Cell 2	11	11	0	0		11	11	0	0		17	20	3	15		7	10	3	30
30		Cell 3	14	15	2	13.3333		12	12	0	0		16	19	3	15.7895		26	29	3	10.3448
31	Gland 11	Cell 1	10	10	0	0	6.36364	10	11	1	9.09091	5.80808	13	15	2	13.3333	15.2632	13	17	4	23.5294	23.1209
32		Cell 2	11	11	1	9.09091		6	6	0	0		16	19	3	15.7895		7	8	1	12.5
33		Cell 3	10	10	1	10		11	12	1	8.33333		15	18	3	16.6667		12	18	6	33.3333
34	Gland 12	Cell 1	11	11	0	0	0	6	6	0	0	10	11	13	2	15.3846	21.978	21	23	2	8.69565	4.34783
35		Cell 2	15	15	0	0		8	10	2	20		10	14	4	28.5714		7	7	0	0
36		Cell 3
